# Supplementary material for: Microarray Analysis of Response of Salmonella during Infection of HLA-B27- Transfected Human Macrophage-Like U937 Cells
Source: BMC Genomics. 2010 Jul 30;11:456. doi: 10.1186/1471-2164-11-456 (PMC3091652; doi:10.1186/1471-2164-11-456)
Supplement: Additional file 1 — Supplemental Tables S1- 6 - Global gene expression of S. Enteritidis PT4 in HLA-B27- or HLA-A2-transfected cells using microarray assay. The Supplemental Tables S1-6 contain gene expression profiles of S. Enteritidis PT4 strain during infection of U937 cells (Table S1), genes up- or down-regulated more than two-fold in HLA-A2-transfected U937 cells compared to LB culture at 2 h after infection (Tables S2-1, -2), in HLA-B27-transfected cells compared to LB culture at 2 h after infection (Table S3-1,-2), in HLA-A2-transfected U937 cells compared to LB culture at 8 h after infection (Tables S4-1, -2), in HLA-B27-transfected cells compared to LB culture at 8 h after infection (Table S5-1,-2) and in HLA-B27-transfected cells compared to HLA-A2-transfected cells at 8 h after infection (Tables S6-1, -2). [file 1471-2164-11-456-S1.XLS]

## Sheet: File 1 
Additional file 1 to
Microarray analysis of response of Salmonella during infection of HLA-B27 transfected human macrophage-like U937 cells
Shichao Ge, Vittoria Danino, Qiushui He, Jay C. D. Hinton, Kaisa Granfors
Supplemental Tables 1-6: Global gene expression of S. Enteritidis PT4 in HLA-B27- or HLA-A2-transfected cells using microarray assay
Table S1 Gene expression profiles of S. Enteritidis PT4 strain during the infection of U937 cells
Table S2-1 Genes which are up-expressed in HLA-A2-transfected U937 cells compared to LB culture at 2 h aftrer infection
Table S2-2 Genes which are down-expressed in HLA-A2-transfected U937 cells compared to LB culture at 2 h aftrer infection
Table S3-1 Genes which are up- expressed in HLA-B27-transfected U937 cells compared to LB culture at 2 h aftrer infection
Table S3-2 Genes which are down-expressed in HLA-B27-transfected U937 cells compared to LB culture at 2 h aftrer infection
Table S4-1 Genes which are up- expressed in HLA-A2-transfected U937 cells compared to LB culture at 8 h aftrer infection
Table S4-2 Genes which are down-expressed in HLA-A2-transfected U937 cells compared to LB culture at 8 h aftrer infection
Table S5-1 Genes which are up-expressed in HLA-B27-transfected U937 cells compared to LB culture at 8 h aftrer infection
Table S5-2 Genes which are down-expressed in HLA-B27-transfected U937 cells compared to LB culture at 8 h aftrer infection
Table S6-1 Genes which are up-expressed in HLA-B27-transfected U937 cells compared to HLA-A2-transfected cells at 8 h aftrer infection
Table S6-2 Genes which are down-expressed in HLA-B27-transfected U937 cells compared to HLA-A2-transfected cells at 8 h aftrer infection

## Sheet: Table S1
Table S1 Gene expression profiles of S. Enteritidis PT4 strain during the infection of U937 cells
Samples	LB		A2 2H		B27 2H		LB		A2 8H		B27 8H
	Ratio sample/ reference DNA		Ratio sample/ reference DNA		Ratio sample/ reference DNA		Ratio sample/ reference DNA		Ratio sample/ reference DNA		Ratio sample/ reference DNA
Common Name	Normalized	Std Deviatino	Normalized	Std Deviation	Normalized	Std Deviation	Normalized	Std Deviation	Normalized	Std Deviation	Normalized	Std Deviation	Synonyms	Genbank	Description	Product
aadA	0.141215	0.0349961	0.30831	0.0247822	0.324399	0.0299992	0.0874742	0.0225468	0.240697	0.0340748	0.179699	0.0184883	STM1264	AAL20189	aminoglycoside adenyltransferase [Salmonella typhimurium LT2].	Aminoglycoside adenyltransferase
aarF	1.49743	0.12589	3.07561	0.722012	2.82071	0.591673	0.632553	6.09497	3.61668	0.701066	5.33787	0.99462	STM3972	AAL22816	similar to E. coli orf, hypothetical protein (AAC76838.1); Blastp hit to AAC76838.1 (546 aa), 94% identity in aa 1 - 546; putative regulator in ubiquinone biosynthesis [Salmonella typhimurium LT2].	putative regulator in ubiquinone biosynthesis
aas	0.838716	0.0827466	0.389629	0.0445872	0.382307	0.0184484	0.599267	0.0498662	0.310246	0.0611061	0.36346	0.0149979	STM3010	AAL21886	bifunctional; similar to E. coli 2-acyl-glycerophospho-ethanolamine acyltransferase; acyl-acyl-carrier protein synthetase (AAC75875.1); Blastp hit to AAC75875.1 (719 aa), 91% identity in aa 1 - 719; 2-acylglycerophospho-ethanolamine acyl transferase; acyl-acyl carrier protein synthetase [Salmonella typhimurium LT2].	bifunctional: 2-acylglycerophospho-ethanolamine acyl transferase; acyl-acyl carrier protein synthetase
aat	0.524293	0.071292	0.242042	0.047159	0.250595	0.020702	0.414101	0.0824564	0.344156	0.0135079	0.349924	0.0722352	STM0955	AAL19890	similar to E. coli leucyl, phenylalanyl-tRNA-protein transferase (AAC73971.1); Blastp hit to AAC73971.1 (234 aa), 82% identity in aa 1 - 234; leucyl, phenylalanyl-tRNA-protein transferase [Salmonella typhimurium LT2].	leucyl, phenylalanyl-tRNA-protein transferase
abc	1.39383	0.0236439	0.669354	0.144956	0.770025	0.0730207	1.23246	0.527256	0.415286	0.0673853	0.705753	0.129822	STM0247	AAL19210	Putative RBS for abc; RegulonDB:STMS1H000613	putative ABC superfamily (atp_bind) transport system
abrB	0.423823	0.0557632	0.367259	0.0884948	0.370379	0.0218377	0.351769	0.0560427	0.377324	0.0858397	0.257728	0.0144971	STM0729	AAL19673	similar to E. coli putative transport protein (AAC73809.1); Blastp hit to AAC73809.1 (363 aa), 80% identity in aa 16 - 361; putative transport protein [Salmonella typhimurium LT2].	putative transport protein
accA	10.0227	0.705832	3.85875	1.01949	4.20085	0.161801	4.9852	1.06025	1.26045	0.0453398	2.7926	1.09743	STM0232	AAL19196	acetyl-coenzyme A carboxylase carboxyl transferase subunit alpha. (SW:ACCA_SALTY); acetylCoA carboxylase, carboxytransferase component, alpha subunit [Salmonella typhimurium LT2].	acetylCoA carboxylase, carboxytransferase component, alpha subunit
accB	11.0636	8.82024	2.83132	0.469486	2.42175	0.749781	4.43949	0.953208	1.69078	0.0531093	2.26362	0.434214	STM3379	AAL22248	carrier of biotin; similar to E. coli acetylCoA carboxylase, BCCP subunit; carrier of biotin (AAC76287.1); Blastp hit to AAC76287.1 (156 aa), 92% identity in aa 1 - 156; acetylCoA carboxylase, BCCP subunit [Salmonella typhimurium LT2].	acetylCoA carboxylase, BCCP subunit, carrier of biotin
accC	15.0633	0.744713	2.45256	0.446624	2.13618	0.547082	9.94301	4.63831	1.7558	0.357371	5.20989	2.51224	STM3380	AAL22249	similar to E. coli acetyl CoA carboxylase, biotin carboxylase subunit (AAC76288.1); Blastp hit to AAC76288.1 (449 aa), 96% identity in aa 1 - 449; acetyl CoA carboxylase; biotin carboxylase subunit [Salmonella typhimurium LT2].	acetyl CoA carboxylase, biotin carboxylase subunit
accD	11.0679	0.711064	6.72179	0.502315	5.89351	0.570062	4.76755	2.1954	3.949	0.477203	4.58885	0.706309	STM2366	AAL21267	similar to E. coli acetylCoA carboxylase, carboxytransferase component, beta subunit (AAC75376.1); Blastp hit to AAC75376.1 (304 aa), 98% identity in aa 1 - 304; acetylCoA carboxylase, beta subunit [Salmonella typhimurium LT2].	acetylCoA carboxylase, beta subunit
aceA	0.269441	0.0292638	0.402091	0.101125	0.37264	0.0532673	0.252033	0.04142	0.776157	0.169725	0.364619	0.080805	STM4184	AAL23008	S. typhimurium isocitrate lyase. (SW:ACEA_SALTY)	isocitrate lyase
aceB	0.148195	0.00186254	0.28469	0.0732165	0.280868	0.0276967	0.547822	0.0974311	0.776601	0.012367	0.557644	0.0588099	STM4183	AAL23007	similar to E. coli malate synthase A (AAC76984.1); Blastp hit to AAC76984.1 (533 aa), 90% identity in aa 1 - 533; malate synthase A [Salmonella typhimurium LT2].	malate synthase A
aceE	12.4144	0.210097	7.24996	3.92557	7.61572	2.08854	9.80145	5.59746	4.2351	0.1801	13.5339	6.1805	STM0152	AAL19116	similar to E. coli pyruvate dehydrogenase (decarboxylase component) (AAC73225.1); Blastp hit to AAC73225.1 (887 aa), 96% identity in aa 1 - 887; pyruvate dehydrogenase, decarboxylase component [Salmonella typhimurium LT2].	pyruvate dehydrogenase, decarboxylase component
aceF	10.7497	0.79088	5.63036	2.89763	6.52062	1.28621	11.1479	10.5617	4.93482	0.495058	13.7707	4.29434	STM0153	AAL19117	dihydrolipoyltransacetylase component; similar to E. coli pyruvate dehydrogenase (dihydrolipoyltransacetylase component) (AAC73226.1); Blastp hit to AAC73226.1 (630 aa), 93% identity in aa 1 - 630; pyruvate dehydrogenase [Salmonella typhimurium LT2].	pyruvate dehydrogenase, dihydrolipoyltransacetylase component
aceK	0.334246	0.278626	0.317806	0.0219398	0.325867	0.0208474	0.166224	0.0368125	0.453249	0.160433	0.229555	0.0790911	STM4185	AAL23009	contains ATPase activity; isocitrate dehydrogenase kinase/phosphatase (LDH kinase/phosphatase). (SW:ACEK_SALTY); isocitrate dehydrogenase kinase/phosphatase [Salmonella typhimurium LT2].	isocitrate dehydrogenase kinase/phosphatase, also has ATPase activity
ackA	9.47126	0.0385868	2.77869	0.536128	2.76945	0.21543	3.58597	0.792283	1.19523	0.269482	2.31429	0.971441	STM2337	AAL21238	propionate kinase 2; similar to E. coli acetate kinase (AAC75356.1); Blastp hit to AAC75356.1 (400 aa), 97% identity in aa 1 - 400; acetate kinase A [Salmonella typhimurium LT2].	acetate kinase A (propionate kinase 2)
acnA	1.48086	0.161516	1.01375	0.252537	0.927914	0.059386	1.204	0.259278	0.730599	0.175814	0.504518	0.068564	STM1712	AAL20630	Putative RBS for acnA; RegulonDB:STMS1H001895	aconitate hydratase 1
acnB	12.5798	1.44957	2.42796	0.441349	1.99107	0.0736146	12.0278	9.24762	1.68224	0.186107	1.19495	0.175123	STM0158	AAL19122	similar to E. coli aconitate hydrase B (AAC73229.1); Blastp hit to AAC73229.1 (865 aa), 96% identity in aa 1 - 865; aconitate hydratase 2 [Salmonella typhimurium LT2].	aconitate hydratase 2
acpD	0.586646	0.0627925	0.540658	0.143188	0.458931	0.105422	0.503766	0.110504	0.75114	0.0698099	0.75038	0.130524	STM1642	AAL20560	similar to E. coli acyl carrier protein phosphodiesterase (AAC74494.1); Blastp hit to AAC74494.1 (201 aa), 87% identity in aa 1 - 201; acyl carrier protein phosphodiesterase [Salmonella typhimurium LT2].	acyl carrier protein phosphodiesterase
acpP	38.0745	8.47567	23.3634	5.32817	23.2853	6.4915	28.6183	48.9036	41.3205	7.16778	33.8375	10.3533	STM1196	AAL20125	similar to E. coli acyl carrier protein (AAC74178.1); Blastp hit to AAC74178.1 (78 aa), 100% identity in aa 1 - 78; acyl carrier protein [Salmonella typhimurium LT2].	acyl carrier protein
acpS	2.54175	0.189111	1.07185	0.12419	0.99619	0.0722594	1.94872	0.960452	1.67045	0.36006	1.41562	0.1134	STM2577	AAL21471	CoA:apo-[acyl-carrier-protein] pantetheinephosphotransferase, phosphopanthetheinyltransferase; similar to E. coli CoA:apo-[acyl-carrier-protein] pantetheinephosphotransferase (AAC75616.1); Blastp hit to AAC75616.1 (126 aa), 94% identity in aa 1 - 126; holo-[acyl-carrier-protein] synthase, subunit [Salmonella typhimurium LT2].	holo-[acyl-carrier-protein] synthase, subunit (CoA:apo-[acyl-carrier-protein] pantetheinephosphotransferase, phosphopanthetheinyltransferase)
acpT	0.655519	0.20439	0.606907	0.0154913	0.629774	0.0465585	0.5311	0.0818567	0.566658	0.109274	0.613271	0.0658703	STM3583	AAL22443	Ortholog of E. coli orf, hypothetical protein (AAC76500.1); Blastp hit to AAC76500.1 (195 aa), 78% identity in aa 1 - 188	putative Phosphopantetheinyl transferase
acrA	3.75986	0.0805704	3.16983	0.233899	2.58385	0.243264	6.21417	1.4873	2.10248	0.0734925	2.51798	0.600919	STM0476	AAL19430	similar to E. coli acridine efflux pump (AAC73565.1); Blastp hit to AAC73565.1 (397 aa), 91% identity in aa 1 - 397; acridine efflux pump [Salmonella typhimurium LT2].	acridine efflux pump
acrE	0.108278	0.00663982	0.163579	0.0141872	0.162135	0.0120747	0.157894	0.0436661	0.681157	0.42732	0.406119	0.0791879	STM3390	AAL22259	similar to E. coli transmembrane protein affects septum formation and cell membrane permeability (AAC76297.1); Blastp hit to AAC76297.1 (385 aa), 88% identity in aa 1 - 380; transmembrane protein affecting septum formation and cell membrane permeability [Salmonella typhimurium LT2].	transmembrane protein affecting septum formation and cell membrane permeability
acrF	0.207507	0.0335662	0.23239	0.0441745	0.232953	0.0461056	0.294945	0.112442	0.526196	0.0908599	0.564082	0.0459964	STM3391	AAL22260	similar to E. coli integral transmembrane protein; acridine resistance (AAC76298.1); Blastp hit to AAC76298.1 (1034 aa), 22% identity in aa 1 - 506; RND family multidrug transport protein; acriflavin resistance protein F [Salmonella typhimurium LT2].	RND family, multidrug transport protein, acriflavin resistance protein F
acrR	0.53539	0.121836	0.642607	0.15155	0.655718	0.0551812	0.666815	0.173033	0.764563	0.129667	0.720262	0.202747	STM0477	AAL19431	similar to E. coli acrAB operon repressor (AAC73566.1); Blastp hit to AAC73566.1 (215 aa), 87% identity in aa 1 - 214; acrAB operon repressor (TetR/AcrR family) [Salmonella typhimurium LT2].	acrAB operon repressor (TetR/AcrR family)
ada	1.27484	0.270418	0.515226	0.162149	0.551565	0.0582495	1.03373	0.239157	0.547591	0.0630941	0.788602	0.0307103	STM2265	AAL21167	bifunctional; ADA regulatory protein (regulatory protein of adaptative response). (SW:ADA_SALTY); O6-methylguanine-DNA methyltransferase; AraC/Xyl family transcription activator/repressor [Salmonella typhimurium LT2].	bifunctional: O6-methylguanine-DNA methyltransferase; transcription activator/repressor (AraC/Xyl family)
add	2.2299	0.00278036	3.96315	0.046331	3.81287	0.463587	1.77262	1.13362	1.93432	0.361662	2.36405	0.374316	STM1463	AAL20385	similar to E. coli adenosine deaminase (AAC74695.1); Blastp hit to AAC74695.1 (333 aa), 90% identity in aa 1 - 331; adenosine deaminase [Salmonella typhimurium LT2].	adenosine deaminase
adhE	1.35978	0.139844	2.80374	1.04315	2.81909	1.06822	1.32098	0.453791	1.3432	0.0567184	3.55107	1.35134	STM1749	AAL20667	similar to E. coli CoA-linked acetaldehyde dehydrogenase and iron-dependent alcohol dehydrogenase; pyruvate-formate-lyase deactivase (AAC74323.1); Blastp hit to AAC74323.1 (891 aa), 97% identity in aa 1 - 891; iron-dependent alcohol dehydrogenase of the multifunctional alcohol dehydrogenase AdhE [Salmonella typhimurium LT2].	iron-dependent alcohol dehydrogenase of the multifunctional alcohol dehydrogenase AdhE
adhP	1.83278	0.0382978	1.01914	0.226884	0.961027	0.0185749	0.793032	0.319552	0.404631	0.0405997	0.428762	0.138778	STM1567	AAL20485	propanol preferring; similar to E. coli alcohol dehydrogenase (AAC74551.1); Blastp hit to AAC74551.1 (346 aa), 92% identity in aa 11 - 345; alcohol dehydrogenase [Salmonella typhimurium LT2].	alcohol dehydrogenase, propanol preferring
adi	0.28218	0.149003	0.219293	0.0188686	0.257555	0.0386268	0.155391	0.0170611	0.308922	0.125257	0.251077	0.0212656	STM4296	AAL23120	Putative RBS for adi; RegulonDB:STMS1H004192	arginine decarboxylase, catabolic; inducible by acid
adiY	0.180007	0.0105152	0.245314	0.049699	0.27912	0.0146991	0.290956	0.108854	0.282783	0.0554251	0.191393	0.0304773	STM4295	AAL23119	AraC/XylS family; similar to E. coli putative ARAC-type regulatory protein (AAC77077.1); Blastp hit to AAC77077.1 (253 aa), 79% identity in aa 1 - 253; transcriptional activator of adiA [Salmonella typhimurium LT2].	transcriptional activator of adiA (AraC/XylS family)
adk	14.2664	1.33202	4.19116	0.237959	3.92546	0.753322	3.54452	18.3787	3.28295	1.46483	2.50571	0.232597	STM0488	AAL19442	adenylate kinase. (SW:KAD_SALTY); adenylate kinase [Salmonella typhimurium LT2].	adenylate kinase
aegA	0.138778	0.027089	0.188228	0.0405269	0.216782	0.0047927	2.93737	7.26146	6.50603	6.42169	1.30174	0.434174	STM2479	AAL21373	similar to E. coli putative oxidoreductase, Fe-S subunit (AAC75521.1); Blastp hit to AAC75521.1 (659 aa), 85% identity in aa 1 - 651; putative oxidoreductase [Salmonella typhimurium LT2].	putative oxidoreductase
aer	2.27943	0.225865	0.313358	0.026533	0.321044	0.0335442	3.91554	1.94116	0.385736	0.0774982	0.226142	0.0452455	STM3217	AAL22090	senses cellular redox state or proton motive force; similar to E. coli aerotaxis sensor receptor, flavoprotein (AAC76107.1); Blastp hit to AAC76107.1 (506 aa), 83% identity in aa 1 - 506; aerotaxis sensor receptor [Salmonella typhimurium LT2].	aerotaxis sensor receptor, senses cellular redox state or proton motive force
aes	0.186367	0.0292022	0.278322	0.0713097	0.305444	0.0412546	0.431994	0.0801599	0.743692	0.158091	0.625896	0.0635885	STM0490	AAL19444	similar to E. coli putative lipase (AAC73578.1); Blastp hit to AAC73578.1 (319 aa), 75% identity in aa 1 - 319; acetyl esterase [Salmonella typhimurium LT2].	acetyl esterase
agaR	0.478966	0.14794	1.18619	0.253449	0.926259	0.055627	0.489865	0.151943	0.723571	0.299233	0.886015	1.2591	STM3252	AAL22124	DeoR family; similar to E. coli putative DEOR-type transcriptional regulator of aga operon (AAC76165.1); Blastp hit to AAC76165.1 (269 aa), 26% identity in aa 10 - 252; aga operon transcriptional repressor [Salmonella typhimurium LT2].	aga operon transcriptional repressor (DeoR family)
agp	0.327487	0.0161648	0.376275	0.074343	0.380214	0.0500712	0.501102	0.121055	0.51405	0.0990462	0.382597	0.0559835	STM1117	AAL20049	glucose-1-phosphatase precursor. (SW:AGP_SALTY); glucose-1-phosphatase [Salmonella typhimurium LT2].	glucose-1-phosphatase
agsA	0.780267	0.32721	4.23582	0.973543	4.44386	0.657016	0.538589	0.30382	10.7015	2.98954	4.91401	0.381378	STM1251	AAL20177	similar to E. coli heat shock protein (AAC76710.1); Blastp hit to AAC76710.1 (137 aa), 33% identity in aa 1 - 136; putative molecular chaperone (small heat shock protein) [Salmonella typhimurium LT2].	Molecular chaperone (small heat shock protein) Tomoyasu, T (2003) J. Bact. 185: 6331-9
ahpC	11.3483	0.468865	11.6511	2.13563	13.447	7.16714	9.58905	4.51891	6.07526	0.939624	11.6316	2.37755	STM0608	AAL19559	S. typhimurium alkyl hydroperoxide reductase C22 protein. (SW:AHPC_SALTY)	alkyl hydroperoxide reductase, C22 subunit; detoxification of hydroperoxides
ahpF	2.03783	0.0732008	2.29731	0.504031	2.32838	1.25206	0.879623	0.0667791	1.30372	0.294319	1.93013	0.177875	STM0609	AAL19560	detoxification of hydroperoxides; alkyl hydroperoxide reductase subunit F. (SW:AHPF_SALTY); alkyl hydroperoxide reductase, F52a subunit [Salmonella typhimurium LT2].	alkyl hydroperoxide reductase, F52a subunit; detoxification of hydroperoxides
aidB	0.0971107	0.00565287	0.196278	0.0735094	0.181717	0.0241614	0.21841	0.0434441	0.271361	0.0157016	0.205602	0.0156007	STM4377	AAL23197	adaptive response; transcription activated by Ada; similar to E. coli putative acyl coenzyme A dehydrogenase (AAC77144.1); Blastp hit to AAC77144.1 (546 aa), 85% identity in aa 8 - 544; putative acyl-CoA dehydrogenase [Salmonella typhimurium LT2].	putative acyl-CoA dehydrogenase; adaptive response (transcription activated by Ada)
ais	1.07759	0.246816	3.31005	1.09505	3.11439	0.867781	1.1415	0.383784	0.999736	0.0282115	1.97306	0.528246	STM2296	AAL21197	similar to E. coli protein induced by aluminum (AAC75312.1); Blastp hit to AAC75312.1 (200 aa), 68% identity in aa 1 - 198; aluminum inducible protein [Salmonella typhimurium LT2].	aluminum inducible protein
alaS	6.3898	0.0244685	2.66045	0.488128	2.06188	0.375049	6.39951	2.36058	1.37612	0.0300046	2.11751	0.932296	STM2827	AAL21707	similar to E. coli alanyl-tRNA synthetase (AAC75739.1); Blastp hit to AAC75739.1 (876 aa), 95% identity in aa 1 - 876; alanyl-tRNA synthetase [Salmonella typhimurium LT2].	alanyl-tRNA synthetase
aldB	0.22407	0.0332353	0.335589	0.0519903	0.369533	0.111375	0.162232	0.00704905	0.196223	0.0216549	0.263862	0.0298156	STM3680	AAL22539	lactaldehyde dehydrogenase; similar to E. coli aldehyde dehydrogenase B (lactaldehyde dehydrogenase) (AAC76612.1); Blastp hit to AAC76612.1 (542 aa), 96% identity in aa 31 - 542; aldehyde dehydrogenase B [Salmonella typhimurium LT2].	aldehyde dehydrogenase B (lactaldehyde dehydrogenase)
alkA	0.475884	0.023896	0.576007	0.0365364	0.478896	0.0819569	0.110412	0.00915458	0.208534	0.0169678	0.239607	0.0168784	STM2124	AAL21028	Putative -35_signal for alkA; RegulonDB:STMLTH004525	3-methyl-adenine DNA glycosylase II, inducible
alkB	0.362842	0.0787478	0.252259	0.0327513	0.265867	0.00889915	0.967792	0.512535	0.519982	0.132431	0.6644	0.105787	STM2264	AAL21166	alkylated DNA repair protein ALKB. (SW:ALKB_SALTY); DNA repair system specific for alkylated DNA [Salmonella typhimurium LT2].	DNA repair system specific for alkylated DNA
allA	0.346221	0.0025686	0.392648	0.0127065	0.438671	0.0222904	0.18144	0.0257302	0.200876	0.0968419	0.130516	0.021672	STM0515	AAL19469	similar to E. coli orf, hypothetical protein (AAC73607.1); Blastp hit to AAC73607.1 (160 aa), 85% identity in aa 1 - 160; ureidoglycolate hydrolase [Salmonella typhimurium LT2].	ureidoglycolate hydrolase
allB	0.0470134	0.00744249	0.182961	0.0172105	0.208442	0.0356406	0.053649	0.0107299	0.214311	0.0363873	0.132535	0.0135658	STM0523	AAL19477	Ortholog of E. coli putative hydrolase (AAC73614.1); Blastp hit to AAC73614.1 (453 aa), 93% identity in aa 1 - 453	allantoinase
allC	0.0690985	0.000568878	0.0668155	0.00306089	0.0702937	0.00526176	0.167846	0.0270975	0.147913	0.0137233	0.119703	0.0189615	STM0527	AAL19481	similar to E. coli putative hydantoin utilization protein (AAC73618.1); Blastp hit to AAC73618.1 (411 aa), 88% identity in aa 1 - 411; allantoate amidohydrolase [Salmonella typhimurium LT2].	allantoate amidohydrolase
allD	0.0348335	0.00641052	0.0891951	0.0191143	0.0983583	0.0153494	0.0584991	0.0124433	0.172399	0.0486261	0.102313	0.00251101	STM0528	AAL19482	Putative RBS for allD; RegulonDB:STMS1H000862	ureidoglycolate dehydrogenase
allP	0.0145578	0.00123563	0.0607763	0.00955458	0.0715066	0.0184898	0.026833	0.00371718	0.085915	0.0230059	0.0660041	0.0117064	STM0522	AAL19476	similar to E. coli putative transport protein (AAC73613.1); Blastp hit to AAC73613.1 (437 aa), 92% identity in aa 1 - 437; putative NCS1 family, allantoin transport protein [Salmonella typhimurium LT2].	putative NCS1 family, allantoin transport protein
allR	1.21855	0.00549638	1.02142	0.161991	1.0773	0.126149	0.688904	0.198916	0.470361	0.125024	0.345063	0.107603	STM0516	AAL19470	similar to E. coli putative regulator (AAC73608.1); Blastp hit to AAC73608.1 (271 aa), 91% identity in aa 1 - 268; putative regulatory protein [Salmonella typhimurium LT2].	putative regulatory protein
alr	1.22052	0.235739	0.85839	0.196336	0.85207	0.0622423	1.00516	0.389573	0.558718	0.136109	0.720708	0.156045	STM4247	AAL23071	alanine racemase, biosynthetic. (SW:ALR1_SALTY); biosynthetic alanine racemase 1 [Salmonella typhimurium LT2].	alanine racemase 1, biosynthetic
amiA	0.966947	0.169115	0.549933	0.108402	0.488677	0.0637897	0.433504	0.111295	0.347183	0.0344319	0.26822	0.0444057	STM2450	AAL21344	probable N-acetylmuramoyl-L-alanine amidase AMIA precursor. (SW:AMIA_SALTY); N-acetylmuramoyl-l-alanine amidase I [Salmonella typhimurium LT2].	N-acetylmuramoyl-l-alanine amidase I
amiB	1.66747	0.315541	1.22251	0.251409	1.28013	0.0956558	1.55061	0.787124	1.41614	0.0885348	1.76821	0.247197	STM4358	AAL23178	murein hydrolase; N-acetylmuramoyl-L-alanine amidase AMIB. (SW:AMIB_SALTY); N-acetylmuramoyl-l-alanine amidase II [Salmonella typhimurium LT2].	N-acetylmuramoyl-l-alanine amidase II, a murein hydrolase
amiC	1.70579	0.302738	1.3332	0.260718	1.42432	0.0182149	1.6463	0.168641	1.34499	0.504922	1.05201	0.0453012	STM2991	AAL21867	similar to E. coli putative amidase (AAC75856.1); Blastp hit to AAC75856.1 (447 aa), 94% identity in aa 31 - 446; N-acetylmuramoyl-L-alanine amidase [Salmonella typhimurium LT2].	N-acetylmuramoyl-L-alanine amidase
ampD	1.07133	0.127608	1.29233	0.178243	1.25252	0.129066	1.18219	0.196676	1.037	0.00299997	1.87085	0.153877	STM0146	AAL19110	AMPD protein. (SW:AMPD_SALTY); N-acetyl-anhydromuramyl-L-alanine amidase [Salmonella typhimurium LT2].	N-acetyl-anhydromuramyl-L-alanine amidase
ampE	0.872106	0.0239297	0.856411	0.0970236	0.8779	0.0984035	0.431041	0.0193963	0.445543	0.0445675	0.605963	0.0496974	STM0147	AAL19111	similar to E. coli regulates ampC (AAC73222.1); Blastp hit to AAC73222.1 (284 aa), 84% identity in aa 1 - 284; putative transmembrane protein [Salmonella typhimurium LT2].	putative transmembrane protein
ampG	1.54248	0.0887902	0.471915	0.0550448	0.406068	0.00999521	0.932744	0.0957192	0.49234	0.0791711	0.371835	0.0799282	STM0444	AAL19399	similar to E. coli regulates beta-lactamase synthesis (AAC73536.1); Blastp hit to AAC73536.1 (491 aa), 91% identity in aa 1 - 490; MFS family, muropeptide transporter [Salmonella typhimurium LT2].	MFS family, muropeptide transporter
ampH	1.83556	0.316562	0.572272	0.0528971	0.453188	0.0812435	5.97696	1.43772	0.324986	0.0673142	0.245454	0.0183887	STM0375	AAL19329	similar to E. coli putative enzyme (AAC73479.1); Blastp hit to AAC73479.1 (385 aa), 91% identity in aa 10 - 385; penicillin- binding protein [Salmonella typhimurium LT2].	penicillin- binding protein
amtB	0.290786	0.0879638	0.317184	0.0359419	0.296939	0.0142325	0.109354	0.0101817	0.174239	0.0278947	0.188575	0.0547661	STM0463	AAL19418	similar to E. coli probable ammonium transporter (AAC73554.1); Blastp hit to AAC73554.1 (428 aa), 92% identity in aa 1 - 428; putative Amt family, ammonium transport protein [Salmonella typhimurium LT2].	putative Amt family, ammonium transport protein
amyA	0.386055	0.0738008	0.538951	0.0656599	0.47512	0.0205378	0.330365	0.106921	0.543495	0.149031	0.360621	0.0646889	STM1963	AAL20875	cytoplasmic alpha-amylase. (SW:AMY2_SALTY); cytoplasmic alpha-amylase [Salmonella typhimurium LT2].	cytoplasmic alpha-amylase
ansA	2.08324	0.22312	0.625047	0.142729	0.542765	0.0605568	0.954324	0.481069	0.255723	0.0144991	0.445551	0.0737954	STM1294	AAL20219	similar to E. coli cytoplasmic L-asparaginase I (AAC74837.1); Blastp hit to AAC74837.1 (338 aa), 94% identity in aa 1 - 338; cytoplasmic L-asparaginase I [Salmonella typhimurium LT2].	cytoplasmic L-asparaginase I
ansB	0.822815	0.0753544	0.514363	0.0769414	0.545164	0.0106484	1.97635	1.0534	0.75958	0.264479	0.633394	0.0653015	STM3106	AAL21981	similar to E. coli periplasmic L-asparaginase II (AAC75994.1); Blastp hit to AAC75994.1 (348 aa), 92% identity in aa 1 - 348; periplasmic L-asparaginase II [Salmonella typhimurium LT2].	periplasmic L-asparaginase II
ansP	1.05408	0.0971693	1.06439	0.204673	0.981732	0.191558	0.59241	0.0715208	0.844225	0.126805	1.51204	0.245295	STM1584	AAL20502	L-asparagine permease (L-asparagine transport protein). (SW:ANSP_SALTY); APC family, L-asparagine transport protein [Salmonella typhimurium LT2].	APC family, L-asparagine transport protein
apaG	1.41529	0.232134	1.15725	0.285538	0.916905	0.0938005	4.05941	2.76283	2.73601	0.806209	2.01478	10.3751	STM0089	AAL19053	APAG protein (CORD protein). (SW:APAG_SALTY); putative cytoplasmic protein [Salmonella typhimurium LT2].	putative cytoplasmic protein
apaH	1.43305	0.534784	1.38733	0.374119	1.33229	0.292752	1.26825	0.275908	1.46589	0.257875	2.39742	0.787641	STM0088	AAL19052	bis(5'-nucleosyl)-tetraphosphatase. (SW:APAH_SALTY); diadenosine tetraphosphatase [Salmonella typhimurium LT2].	diadenosine tetraphosphatase
apbA	0.877058	0.0129388	0.866533	0.19864	1.12996	0.428584	1.21003	2.96683	0.690827	0.197984	0.966026	0.221835	STM0434	AAL19388	2-dehydropantoate 2-reductase. (SW:APBA_SALTY); ketopantoate reductase [Salmonella typhimurium LT2].	ketopantoate reductase
apbE	2.19344	0.175079	1.40254	0.166439	1.80673	0.266396	1.29127	0.282653	0.647631	0.056154	0.840706	0.0897758	STM2266	AAL21168	thiamine biosynthesis lipoprotein APBE precursor. (SW:APBE_SALTY); putative thiamine biosynthesis lipoprotein [Salmonella typhimurium LT2].	putative thiamine biosynthesis lipoprotein
apeE	0.409106	0.0752194	1.53355	0.0373019	1.3315	0.232858	0.344955	0.0774557	0.733959	0.211832	0.790836	0.0664006	STM0570	AAL19521	outer membrane esterase (gi|2896133); outer membrane N-acetyl phenylalanine beta-naphthyl ester-cleaving esterase [Salmonella typhimurium LT2].	outer membrane N-acetyl phenylalanine beta-naphthyl ester-cleaving esterase
aphA	1.14722	0.113761	1.71597	1.13033	1.34604	0.190749	0.958156	0.222569	0.508684	0.059656	0.785547	0.169531	STM4249	AAL23073	similar to E. coli diadenosine tetraphosphatase (AAC77025.1); Blastp hit to AAC77025.1 (237 aa), 89% identity in aa 1 - 237; non-specific acid phosphatase/phosphotransferase, class B [Salmonella typhimurium LT2].	non-specific acid phosphatase/phosphotransferase, class B
apt	2.67845	0.185746	1.62515	0.0721358	1.49058	0.141042	2.61774	3.16776	2.91983	1.20909	3.2939	0.664727	STM0483	AAL19437	similar to E. coli adenine phosphoribosyltransferase (AAC73571.1); Blastp hit to AAC73571.1 (183 aa), 95% identity in aa 1 - 183; adenine phosphoribosyltransferase [Salmonella typhimurium LT2].	adenine phosphoribosyltransferase
araA	0.214334	0.45655	0.139156	0.0170512	0.197459	0.0670167	0.0595763	0.0040137	0.20452	0.0266643	0.184893	0.0280015	STM0102	AAL19066	L-arabinose isomerase. (SW:ARAA_SALTY); L-arabinose isomerase [Salmonella typhimurium LT2].	L-arabinose isomerase
araB	0.397285	0.879534	0.736449	0.379714	0.652926	0.558089	0.362755	0.0365598	0.402263	0.186856	0.322214	0.04505	STM0103	AAL19067	L-ribulokinase. (SW:KIRI_SALTY); L-ribulokinase [Salmonella typhimurium LT2].	L-ribulokinase
araC	0.502411	0.00628407	0.516853	0.061473	0.554294	0.155851	0.452086	0.145037	1.38104	0.296538	0.448419	0.0513644	STM0104	AAL19068	arabinose operon regulatory protein. (SW:ARAC_SALTY); transcriptional regulator (AraC/XylS family) for ara operon [Salmonella typhimurium LT2].	transcriptional regulator (AraC/XylS family) for ara operon
araD	0.0586939	0.0203072	0.134914	0.017137	0.155188	0.0128703	0.0898593	0.00620532	0.256265	0.0575721	0.243435	0.0459528	STM0101	AAL19065	L-ribulose-5-phosphate 4-epimerase. (SW:ARAD_SALTY); L-ribulose-5-phosphate 4-epimerase [Salmonella typhimurium LT2].	L-ribulose-5-phosphate 4-epimerase
araE	0.102195	0.00297198	0.142095	0.0260631	0.160703	0.0120303	0.0948307	0.0121321	0.103544	0.0308557	0.0754655	0.0110684	STM3016	AAL21892	low-affinity transporter;MFS family; similar to E. coli low-affinity L-arabinose transport system proton symport protein (AAC75880.1); Blastp hit to AAC75880.1 (472 aa), 97% identity in aa 1 - 472; L-arabinose: proton symport protein [Salmonella typhimurium LT2].	MFS family, L-arabinose: proton symport protein (low-affinity transporter)
araH	0.124183	0.0369658	0.292647	0.0272912	0.299664	0.014075	0.0826757	0.0130345	0.166306	0.0394083	0.150124	0.0413392	STM1931	AAL20846	similar to E. coli 4-methyl-5(beta-hydroxyethyl)-thiazole monophosphate synthesis (AAC73527.1); Blastp hit to AAC73527.1 (198 aa), 30% identity in aa 9 - 183; putative intracellular protease/amidase [Salmonella typhimurium LT2].	putative intracellular protease/amidase
araJ	0.359297	0.0499926	0.610132	0.287789	0.366926	0.0451089	0.242834	0.0110066	0.471945	0.0786342	0.316495	0.045617	STM0394	AAL19348	Putative -35_signal for araJ; RegulonDB:STMLTH004632	MFS family, arabinose polymer transporter
arcA	6.55602	0.331183	11.2089	1.0403	9.98162	1.11955	7.81759	2.15421	9.99595	1.24703	9.34408	1.0406	STM4598	AAL23413	Putative -35_signal for arcA; RegulonDB:STMLTH004683	response regulator (OmpR family) in two-component regulatory system with ArcB (or CpxA), regulates genes in aerobic pathways
arcB	1.14987	0.155395	0.577326	0.0252087	0.556749	0.0449507	1.07045	0.106098	0.451523	0.061468	0.435493	0.0640818	STM3328	AAL22197	senses redox conditions; similar to E. coli aerobic respiration sensor-response protein; histidine protein kinase/phosphatase, sensor for arcA (AAC76242.1); Blastp hit to AAC76242.1 (776 aa), 93% identity in aa 1 - 776; sensory histidine kinase in two-component regulatory system with ArcA [Salmonella typhimurium LT2].	sensory histidine kinase in two-component regulatory system with ArcA, senses redox conditions
arcC	0.110787	0.00938226	0.131683	0.0244034	0.140755	0.0096461	0.17562	0.0480686	0.273155	0.0581726	0.278394	0.0151108	STM0532	AAL19486	similar to E. coli putative carbamate kinase (AAC73623.1); Blastp hit to AAC73623.1 (297 aa), 86% identity in aa 1 - 297; putative carbamate kinase [Salmonella typhimurium LT2].	putative carbamate kinase
argA	0.214309	0.0431276	0.533712	0.0835357	0.646378	0.203991	0.166777	0.0213235	0.303778	0.04482	0.330981	0.0371246	STM2992	AAL21868	amino-acid acetyltransferase; similar to E. coli N-acetylglutamate synthase; amino acid acetyltransferase (AAC75857.1); Blastp hit to AAC75857.1 (443 aa), 93% identity in aa 1 - 443; N-alpha-acetylglutamate synthase [Salmonella typhimurium LT2].	N-alpha-acetylglutamate synthase (amino-acid acetyltransferase)
argB	0.695278	0.0999021	1.14441	0.18667	1.4161	0.430003	0.316239	0.064625	0.466991	0.0743725	0.509964	0.071887	STM4122	AAL22961	similar to E. coli acetylglutamate kinase (AAC76941.1); Blastp hit to AAC76941.1 (258 aa), 94% identity in aa 1 - 258; acetylglutamate kinase [Salmonella typhimurium LT2].	acetylglutamate kinase
argC	0.478713	0.0698365	0.998787	0.115811	1.36419	0.624709	0.633844	0.11809	0.680195	0.0310139	0.842997	0.0582638	STM4121	AAL22960	similar to E. coli N-acetyl-gamma-glutamylphosphate reductase (AAC76940.1); Blastp hit to AAC76940.1 (334 aa), 91% identity in aa 1 - 334; N-acetyl-gamma-glutamylphosphate reductase [Salmonella typhimurium LT2].	N-acetyl-gamma-glutamylphosphate reductase
argD	0.498719	0.034398	0.718285	0.294183	0.96445	0.603321	0.281852	0.0313234	0.473475	0.0510495	0.323023	0.0306953	STM3468	AAL22330	NAcOATase and DapATase; similar to E. coli acetylornithine delta-aminotransferase (AAC76384.1); Blastp hit to AAC76384.1 (406 aa), 91% identity in aa 1 - 404; acetylornithine transaminase [Salmonella typhimurium LT2].	acetylornithine transaminase (NAcOATase and DapATase)
argE	0.736364	0.0583046	1.04295	0.161864	0.970738	0.10857	0.797388	0.175005	0.986074	0.130728	1.27632	0.125353	STM4120	AAL22959	similar to E. coli acetylornithine deacetylase (AAC76939.1); Blastp hit to AAC76939.1 (383 aa), 93% identity in aa 1 - 383; acetylornithine deacetylase [Salmonella typhimurium LT2].	acetylornithine deacetylase
argG	0.468046	0.026111	0.44108	0.0298986	0.523596	0.0986236	0.495775	0.138833	0.523905	0.0470533	0.512926	0.079044	STM3290	AAL22161	similar to E. coli argininosuccinate synthetase (AAC76205.1); Blastp hit to AAC76205.1 (447 aa), 96% identity in aa 1 - 447; argininosuccinate synthetase [Salmonella typhimurium LT2].	argininosuccinate synthetase
argH	0.712752	0.0209172	2.12024	0.231453	2.26307	0.338485	0.646019	0.154524	3.37114	0.636248	5.17023	0.508327	STM4123	AAL22962	similar to E. coli argininosuccinate lyase (AAC76942.1); Blastp hit to AAC76942.1 (457 aa), 94% identity in aa 1 - 456; argininosuccinate lyase [Salmonella typhimurium LT2].	argininosuccinate lyase
argI	0.342437	0.162803	0.404383	0.117746	0.525126	0.188709	0.22423	0.046331	0.295642	0.0837523	0.236338	0.0547002	STM4469	AAL23288	ornithine carbamoyltransferase chain I. (SW:OTC1_SALTY); ornithine carbamoyltransferase 1 [Salmonella typhimurium LT2].	ornithine carbamoyltransferase 1
argR	1.78435	0.0952857	1.31072	0.139321	1.35498	0.289575	2.3328	0.681642	0.976138	0.120699	0.658062	0.0231932	STM3360	AAL22229	ArgR family; arginine repressor. (SW:ARGR_SALTY); repressor of arg regulon [Salmonella typhimurium LT2].	repressor of arg regulon (ArgR familiy)
argS	3.23605	0.00923522	1.83718	0.362393	1.48515	0.126498	1.87714	0.391656	0.643034	0.0241068	0.904199	0.315757	STM1909	AAL20825	arginyl-tRNA synthetase. (SW:SYR_SALTY); arginine tRNA synthetase [Salmonella typhimurium LT2].	arginine tRNA synthetase
argT	0.198529	0.00494884	0.500308	0.078135	0.455058	0.057406	0.230755	0.0513739	0.379377	0.0386365	0.383453	0.065116	STM2355	AAL21256	ABC superfamily (bind_prot); lysine-arginine-ornithine-binding periplasmic protein precursor(LAO-binding protein). (SW:ARGT_SALTY); lysine/arginine/ornithine transport protein [Salmonella typhimurium LT2].	ABC superfamily (bind_prot), lysine/arginine/ornithine transport protein
aroA	1.56874	0.0557839	0.845467	0.0990608	0.645763	0.0988984	0.768885	0.192849	0.690068	0.0993523	0.799894	0.0710304	STM0978	AAL19912	S. typhimurium 3-phosphoshikimate 1-carboxyvinyltransferase. (SW:AROA_SALTY)	3-enolpyruvylshikimate-5-phosphate synthetase
aroB	3.47539	0.90064	3.27263	0.323579	3.20738	0.199191	4.15935	1.48014	2.888	0.564119	4.2141	0.433183	STM3486	AAL22348	3-dehydroquinate synthase. (SW:AROB_SALTY); dehydroquinate synthase [Salmonella typhimurium LT2].	dehydroquinate synthase
aroC	2.48841	0.389151	1.88417	0.221264	1.65091	0.117909	1.34417	2.69752	1.32524	0.375764	1.40002	0.337053	STM2384	AAL21285	similar to E. coli chorismate synthase (AAC75389.1); Blastp hit to AAC75389.1 (361 aa), 95% identity in aa 1 - 361; chorismate synthase [Salmonella typhimurium LT2].	chorismate synthase
aroD	0.394225	0.0500261	0.326705	0.033135	0.327436	0.0670883	0.156643	0.0638926	0.200389	0.0443856	0.142697	0.0113387	STM1358	AAL20283	similar to E. coli 3-dehydroquinate dehydratase (AAC74763.1); Blastp hit to AAC74763.1 (252 aa), 80% identity in aa 1 - 252; 3-dehydroquinate dehydratase [Salmonella typhimurium LT2].	3-dehydroquinate dehydratase
aroE	1.4936	0.132313	1.04788	0.209465	1.05928	0.0675979	1.25587	0.226811	0.661698	0.0244973	0.936087	0.155491	STM3401	AAL22264	similar to E. coli dehydroshikimate reductase (AAC76306.1); Blastp hit to AAC76306.1 (272 aa), 85% identity in aa 1 - 272; dehydroshikimate reductase [Salmonella typhimurium LT2].	dehydroshikimate reductase
aroF	0.586806	0.0805661	0.94647	0.112684	0.970735	0.0520166	0.793849	0.253871	0.873563	0.266782	0.818285	0.133969	STM2670	AAL21559	Putative -35_signal for aroF; RegulonDB:STMLTH004559	3-deoxy-D-arabinoheptulosonate-7-phosphate synthase (DAHP synthetase), tyrosine repressible
aroG	3.63902	0.4066	2.27609	0.264225	2.13774	0.326862	1.19389	0.475702	0.5034	0.198822	0.577252	0.105143	STM0760	AAL19699	similar to E. coli 3-deoxy-D-arabinoheptulosonate-7-phosphate synthase (DAHP synthetase, phenylalanine repressible) (AAC73841.1); Blastp hit to AAC73841.1 (350 aa), 94% identity in aa 1 - 350; 3-deoxy-D-arabinoheptulosonate-7-phosphate synthase (DAHP synthetase, phenylalanine repressible) [Salmonella typhimurium LT2].	3-deoxy-D-arabinoheptulosonate-7-phosphate synthase (DAHP synthetase, phenylalanine repressible)
aroH	0.793012	0.0174542	0.536576	0.0658002	0.47599	0.0714835	0.934327	0.257327	0.70557	0.109392	0.648305	0.0820655	STM1347	AAL20272	tryptophan repressible; similar to E. coli 3-deoxy-D-arabinoheptulosonate-7-phosphate synthase (DAHP synthetase, tryptophan repressible) (AAC74774.1); Blastp hit to AAC74774.1 (348 aa), 90% identity in aa 1 - 348; 3-deoxy-D-arabinoheptulosonate-7-phosphate synthase; DAHP synthetase [Salmonella typhimurium LT2].	3-deoxy-D-arabinoheptulosonate-7-phosphate synthase (DAHP synthetase), tryptophan repressible
aroK	6.08723	0.00429785	3.90678	0.879376	3.78387	0.711803	6.47483	2.05225	5.62943	0.390523	6.64141	1.74276	STM3487	AAL22349	similar to E. coli shikimate kinase I (AAC76415.1); Blastp hit to AAC76415.1 (240 aa), 97% identity in aa 68 - 240; shikimate kinase I [Salmonella typhimurium LT2].	shikimate kinase I
aroL	1.45034	0.278165	2.28781	0.672121	2.32031	0.0364019	0.511827	0.102736	0.94153	0.231549	0.830304	0.204592	STM0388	AAL19342	similar to E. coli shikimate kinase II (AAC73491.1); Blastp hit to AAC73491.1 (174 aa), 74% identity in aa 1 - 168; shikimate kinase II [Salmonella typhimurium LT2].	shikimate kinase II
aroM	0.402925	0.0297608	0.97115	0.253733	0.960726	0.110128	0.458127	0.572825	0.9592	0.331659	0.87896	0.198479	STM0390	AAL19344	similar to E. coli protein of aro operon, regulated by aroR (AAC73493.1); Blastp hit to AAC73493.1 (225 aa), 77% identity in aa 1 - 225; protein of aro operon, regulated by aroR [Salmonella typhimurium LT2].	protein of aro operon, regulated by aroR
aroP	0.380705	0.11255	1.19864	0.0801027	1.28798	0.0566452	0.186836	0.0295428	0.321719	0.102457	0.35724	0.0284474	STM0150	AAL19114	similar to E. coli aromatic amino acid transport protein (AAC73223.1); Blastp hit to AAC73223.1 (457 aa), 92% identity in aa 1 - 457; APC family aromatic amino acid transporter [Salmonella typhimurium LT2].	APC family, aromatic amino acid transporter
artI	4.2991	0.237516	1.82145	0.531824	1.72756	0.561295	2.13147	0.72386	0.463841	0.0148157	0.479746	0.100453	STM0890	AAL19825	ABC superfamily (bind_prot); similar to E. coli arginine 3rd transport system periplasmic binding protein (AAC73950.1); Blastp hit to AAC73950.1 (243 aa), 95% identity in aa 1 - 243; arginine transport system [Salmonella typhimurium LT2].	ABC superfamily (bind_prot), arginine transport system
artJ	0.305978	0.00263771	1.13232	0.615384	1.46833	1.08635	0.342881	0.0539216	0.433194	0.121326	0.371781	0.0955246	STM0887	AAL19822	ABC superfamily (bind_prot); similar to E. coli arginine 3rd transport system periplasmic binding protein (AAC73947.1); Blastp hit to AAC73947.1 (243 aa), 91% identity in aa 1 - 243; arginine 3rd transport system [Salmonella typhimurium LT2].	ABC superfamily (bind_prot), arginine 3rd transport system
artM	2.18343	0.21715	0.837931	0.0962038	0.740544	0.0613847	5.12504	13.4569	4.46439	2.33822	4.26739	4.81248	STM0888	AAL19823	Putative RBS for artM; RegulonDB:STMS1H001183	ABC superfamily (membrane), arginine 3rd transport system
artP	2.73286	0.12554	1.60202	0.0644844	1.62833	0.382126	1.39746	0.318744	0.523223	0.240954	0.425856	0.0135554	STM0891	AAL19826	ABC superfamily (atp&memb); similar to E. coli ATP-binding component of 3rd arginine transport system (AAC73951.1); Blastp hit to AAC73951.1 (242 aa), 95% identity in aa 1 - 242; arginine transport system [Salmonella typhimurium LT2].	ABC superfamily (atp&memb), arginine transport system
artQ	2.68142	0.0444097	0.88526	0.123841	0.78409	0.182423	0.760659	0.439713	0.230175	0.0241711	0.302926	0.0617209	STM0889	AAL19824	ABC superfamily (membrane); similar to E. coli arginine 3rd transport system permease protein (AAC73949.1); Blastp hit to AAC73949.1 (238 aa), 94% identity in aa 1 - 237; arginine 3rd transport system [Salmonella typhimurium LT2].	ABC superfamily (membrane), arginine 3rd transport system
asd	3.45288	0.581229	1.64977	0.185608	1.36266	0.118456	3.89035	0.451463	0.970169	0.0218839	1.54688	0.0910643	STM3539	AAL22399	aspartate-semialdehyde dehydrogenase. (SW:DHAS_SALTY); aspartate-semialdehyde dehydrogenase [Salmonella typhimurium LT2].	aspartate-semialdehyde dehydrogenase
asmA	1.3953	0.309937	0.914869	0.0659562	0.881455	0.0297146	0.656978	0.186086	0.400803	0.0321126	0.491758	0.066027	STM2120	AAL21024	Putative RBS for asmA; RegulonDB:STMS1H002265	suppressor of ompF assembly mutants
asnA	0.141061	0.0181397	2.42247	0.937554	2.0687	0.545575	8.90246	2.01696	6.13108	8.32638	5.72704	1.3205	STM3877	AAL22735	similar to E. coli asparagine synthetase A (AAC76767.1); Blastp hit to AAC76767.1 (330 aa), 94% identity in aa 1 - 330; asparagine synthetase A [Salmonella typhimurium LT2].	asparagine synthetase A
asnB	0.841205	0.0231575	0.852334	0.268214	0.788024	0.044972	2.20262	1.51669	0.604953	0.0745971	0.62286	0.12994	STM0680	AAL19624	Putative RBS for asnB; RegulonDB:STMS1H000997	asparagine synthetase B
asnC	0.491967	0.00246751	0.594223	0.132467	0.685268	0.0569521	0.714338	0.0464913	0.486482	0.118782	0.596729	0.0816999	STM3876	AAL22734	AsnC family; similar to E. coli regulator for asnA, asnC and gidA (AAC76766.1); Blastp hit to AAC76766.1 (152 aa), 97% identity in aa 1 - 152; transcriptional regulator for asnA, gidA [Salmonella typhimurium LT2].	transcriptional regulator (AsnC family) for asnA, gidA
asnS	12.48	0.180312	4.16402	0.253219	3.50907	0.327357	6.98952	1.26622	1.80543	0.117414	2.71097	0.619599	STM1000	AAL19934	similar to E. coli asparagine tRNA synthetase (AAC74016.1); Blastp hit to AAC74016.1 (466 aa), 94% identity in aa 1 - 466; asparagine tRNA synthetase [Salmonella typhimurium LT2].	asparagine tRNA synthetase
aspA	6.10062	0.858605	2.61561	0.918967	3.16913	2.11738	4.50528	28.2832	0.683025	0.256213	1.04126	0.0800581	STM4326	AAL23149	similar to E. coli aspartate ammonia-lyase (aspartase) (AAC77099.1); Blastp hit to AAC77099.1 (493 aa), 97% identity in aa 16 - 493; aspartate ammonia-lyase; aspartase [Salmonella typhimurium LT2].	aspartate ammonia-lyase (aspartase)
aspC	10.1936	0.484091	3.60641	0.319459	2.79578	0.165632	6.16841	1.40266	1.81899	0.211867	2.64139	0.482668	STM0998	AAL19932	Putative RBS for aspC; RegulonDB:STMS1H001281	aspartate aminotransferase
aspS	8.16626	0.235026	6.60784	0.297396	5.71468	0.468655	7.25007	1.91481	5.15391	0.966554	5.24215	1.86755	STM1901	AAL20817	similar to E. coli aspartate tRNA synthetase (AAC74936.1); Blastp hit to AAC74936.1 (590 aa), 94% identity in aa 1 - 590; aspartate tRNA synthetase [Salmonella typhimurium LT2].	aspartate tRNA synthetase
asrA	0.133918	0.00520758	0.220338	0.0404932	0.220123	0.0445817	0.167708	0.037513	0.198427	0.0184972	0.218287	0.0055023	STM2548	AAL21442	anaerobic sulfite reductase subunit A (anaerobic sulfite reductaseiron-sulfur subunit). (SW:ASRA_SALTY); anaerobic sulfide reductase [Salmonella typhimurium LT2].	anaerobic sulfide reductase
asrB	0.424474	0.0706133	0.671939	0.0915168	0.521862	0.0778812	0.809437	0.186667	0.83222	0.185756	0.755876	0.0575788	STM2549	AAL21443	anaerobic sulfite reductase subunit B. (SW:ASRB_SALTY); anaerobic sulfide reductase [Salmonella typhimurium LT2].	anaerobic sulfide reductase
asrC	0.57822	0.0223321	0.798929	0.0486486	0.610452	0.293212	0.249745	0.062776	0.427971	0.154659	0.378731	0.0620859	STM2550	AAL21444	anaerobic sulfite reductase subunit C. (SW:ASRC_SALTY); anaerobic sulfide reductase [Salmonella typhimurium LT2].	anaerobic sulfide reductase
astA	0.182165	0.0330263	0.181485	0.0215714	0.160747	0.00363687	0.131834	0.0247112	0.168835	0.0206209	0.144233	0.0136568	STM1304	AAL20229	similar to E. coli orf, hypothetical protein (AAC74817.1); Blastp hit to AAC74817.1 (344 aa), 91% identity in aa 1 - 343; arginine succinyltransferase [Salmonella typhimurium LT2].	arginine succinyltransferase
astB	0.219775	0.0237468	0.241364	0.0157285	0.226981	0.0259635	0.0872108	0.022092	0.10813	0.0254205	0.102671	0.0177904	STM1306	AAL20231	similar to E. coli orf, hypothetical protein (AAC74815.1); Blastp hit to AAC74815.1 (447 aa), 85% identity in aa 1 - 447; succinylarginine dihydrolase [Salmonella typhimurium LT2].	succinylarginine dihydrolase
astC	0.208377	0.0420872	0.241354	0.00700855	0.235102	0.0491291	0.0995242	0.0239875	0.169358	0.0325164	0.103794	0.00801388	STM1303	AAL20228	contains acetylornitine transaminase activity; similar to E. coli acetylornithine delta-aminotransferase (AAC74818.1); Blastp hit to AAC74818.1 (406 aa), 84% identity in aa 1 - 404; succinylornithine transaminase [Salmonella typhimurium LT2].	succinylornithine transaminase, also has acetylornitine transaminase activity
astD	0.259439	0.0644512	0.354437	0.0499664	0.281062	0.0309896	0.0782471	0.00449924	0.115942	0.0117463	0.0990175	0.00975288	STM1305	AAL20230	similar to E. coli putative aldehyde dehydrogenase (AAC74816.1); Blastp hit to AAC74816.1 (492 aa), 83% identity in aa 1 - 487; succinylglutamic semialdehyde dehydrogenase [Salmonella typhimurium LT2].	succinylglutamic semialdehyde dehydrogenase
astE	0.10877	0.033265	0.163327	0.0246656	0.170623	0.0131248	0.0762517	0.0185908	0.222716	0.05947	0.18293	0.0397127	STM1307	AAL20232	similar to E. coli orf, hypothetical protein (AAC74814.1); Blastp hit to AAC74814.1 (322 aa), 70% identity in aa 1 - 321; succinylglutamate desuccinylase [Salmonella typhimurium LT2].	succinylglutamate desuccinylase
atpA	48.6676	5.84278	10.1039	1.99947	8.41355	1.31666	31.0114	39.0459	4.56175	0.893218	12.0945	4.12578	STM3867	AAL22725	Putative RBS for atpA; RegulonDB:STMS1H003823	membrane-bound ATP synthase, F1 sector, alpha-subunit
atpB	19.0691	0.367541	6.31371	1.90519	5.52994	1.49423	26.1506	10.6014	5.8187	0.438185	9.31774	2.00564	STM3871	AAL22729	Putative RBS for atpB; RegulonDB:STMS1H003827	membrane-bound ATP synthase, F0 sector, subunit a, important for FO assembly
atpC	14.9317	1.25518	3.28658	0.636812	3.22219	0.82446	11.1079	10.713	2.36884	0.383155	4.84668	0.721095	STM3864	AAL22722	Putative RBS for atpC; RegulonDB:STMS1H003820	membrane-bound ATP synthase, F1 sector, epsilon-subunit
atpD	30.5497	0.533129	8.04857	1.99997	7.33969	1.83838	0.84477	1.79035	2.07646	21.5894	3.29552	16.4513	STM3865	AAL22723	similar to E. coli membrane-bound ATP synthase, F1 sector, beta-subunit (AAC76755.1); Blastp hit to AAC76755.1 (460 aa), 99% identity in aa 1 - 460; membrane-bound ATP synthase, F1 sector, beta-subunit [Salmonella typhimurium LT2].	membrane-bound ATP synthase, F1 sector, beta-subunit
atpE	38.1284	1.02503	9.07951	3.42005	6.74986	2.03204	40.5679	50.4865	7.86525	0.701292	12.7733	1.97521	STM3870	AAL22728	Putative RBS for atpE; RegulonDB:STMS1H003826	membrane-bound ATP synthase, F0 sector, subunit c
atpF	41.411	0.36875	13.3372	1.42683	10.1538	3.35319	29.9094	19.5343	4.23724	0.624466	10.421	3.98908	STM3869	AAL22727	Putative RBS for atpF; RegulonDB:STMS1H003825	membrane-bound ATP synthase, F0 sector, subunit b
atpG	37.6737	0.628	7.4382	2.4377	6.37523	1.73722	16.5952	19.3624	1.48564	2.25386	14.2933	89.5182	STM3866	AAL22724	similar to E. coli membrane-bound ATP synthase, F1 sector, gamma-subunit (AAC76756.1); Blastp hit to AAC76756.1 (287 aa), 96% identity in aa 1 - 287; membrane-bound ATP synthase, F1 sector, gamma-subunit [Salmonella typhimurium LT2].	membrane-bound ATP synthase, F1 sector, gamma-subunit
atpH	43.8033	3.00257	12.1657	2.46278	9.26579	3.31209	17.1707	11.3718	4.17845	0.854639	7.08847	1.75743	STM3868	AAL22726	Putative RBS for atpH; RegulonDB:STMS1H003824	membrane-bound ATP synthase, F1 sector, delta-subunit
atpI	7.37374	3.22112	3.72387	1.40002	3.60748	1.09626	5.26608	1.05007	3.02574	0.562918	4.82497	0.615973	STM3872	AAL22730	similar to E. coli membrane-bound ATP synthase, dispensable protein, affects expression of atpB (AAC76762.1); Blastp hit to AAC76762.1 (130 aa), 91% identity in aa 5 - 130; membrane-bound ATP synthase subunit, F1-F0-type proton-ATPase [Salmonella typhimurium LT2].	membrane-bound ATP synthase subunit, F1-F0-type proton-ATPase
avrA	1.26019	0.150407	3.13763	1.89981	2.94992	0.760154	1.22929	0.769062	2.17289	1.11683	1.35801	0.446483	STM2865	AAL21745	putative inner membrane protein [Salmonella typhimurium LT2].	putative inner membrane protein
avtA	0.562342	0.0465238	0.596612	0.118551	0.486089	0.0731441	0.356198	0.0812723	0.467505	0.0503322	0.753499	0.225077	STM3665	AAL22524	similar to E. coli alanine-alpha-ketoisovalerate (or valine-pyruvate) transaminase, transaminase C (AAC76596.1); Blastp hit to AAC76596.1 (417 aa), 92% identity in aa 1 - 415; valine-pyruvate aminotransferase [Salmonella typhimurium LT2].	valine-pyruvate aminotransferase
bacA	1.35848	0.1806	5.21259	1.70079	4.45678	1.20149	0.371431	0.056898	2.05476	0.490154	3.22892	1.07004	STM3205	AAL22079	Putative RBS for bacA; RegulonDB:STMS1H003235	bacitracin resistance; possibly phosphorylates undecaprenol
baeR	0.919954	0.0788161	0.849399	0.164342	0.77381	0.101574	5.30872	0.452064	3.5195	1.26627	7.56944	1.76358	STM2131	AAL21035	Ortholog of E. coli transcriptional response regulatory protein (sensor BaeS) (AAC75140.1); Blastp hit to AAC75140.1 (240 aa), 96% identity in aa 1 - 240	response regulator in two-component regulatory system with BaeS (OmpR family)
baeS	0.477837	0.114019	1.14126	0.119075	0.957314	0.113361	0.933045	0.138228	1.9667	0.62298	2.13682	0.0983145	STM2130	AAL21034	similar to E. coli sensor protein (for BaeR) (AAC75139.1); Blastp hit to AAC75139.1 (467 aa), 88% identity in aa 1 - 467; sensory kinase in two-component regulatoyr system wtih BaeR [Salmonella typhimurium LT2].	sensory kinase in two-component regulatoyr system wtih BaeR
barA	0.329291	0.0291274	0.219506	0.00865348	0.226408	0.0163988	0.233898	0.083244	0.213122	0.0116667	0.244534	0.0184944	STM2958	AAL21838	similar to E. coli sensor-regulator, activates OmpR by phophorylation (AAC75828.1); Blastp hit to AAC75828.1 (918 aa), 90% identity in aa 1 - 918; sensory histidine kinase [Salmonella typhimurium LT2].	sensory histidine kinase
basR	3.11264	0.196472	7.2859	2.02214	5.58432	2.18721	2.10726	0.823707	2.63977	0.404413	4.76401	1.75649	STM4292	AAL23116	Putative RBS for basR; RegulonDB:STMS1H004188	response regulator in two-component regulatory system with BasS (OmpR family)
basS	1.26362	0.456507	2.54349	0.370207	2.33758	0.181845	2.52932	0.596859	3.23364	0.546193	6.07361	0.755028	STM4291	AAL23115	S. typhimurium sensor protein BASS/PMRB. (SW:BASS_SALTY)	sensory kinase in two-component regulatory system with BasR
bax	3.94503	0.860221	1.51325	0.43097	2.02562	0.0941461	1.75476	0.171366	0.911482	0.174195	1.194	0.196551	STM3663	AAL22522	similar to E. coli putative ATP-binding protein (AAC76594.1); Blastp hit to AAC76594.1 (274 aa), 89% identity in aa 1 - 274; gene transcribed divergently from malS [Salmonella typhimurium LT2].	gene transcribed divergently from malS
bcfA	0.162684	0.0768184	0.308064	0.0255761	0.309637	0.0314586	0.0660584	0.00748114	0.56568	0.110817	0.268847	0.062022	STM0021	AAL18985	fimbrial subunit (gi|4959511); fimbrial subunit [Salmonella typhimurium LT2].	fimbrial subunit
bcfB	0.122166	0.013045	0.64833	0.123432	0.58262	0.104744	0.123666	0.0320381	1.60006	0.37151	0.851949	0.143146	STM0022	AAL18986	fimbrial chaperone (gi|4959512); fimbrial chaparone [Salmonella typhimurium LT2].	fimbrial chaparone
bcfC	0.228445	0.00391332	0.291431	0.107818	0.230728	0.0107058	0.0447742	0.0112731	0.30228	0.358488	0.174567	0.0198753	STM0023	AAL18987	S. typhimurium bovine colonization factor BcfC (gi|4530570)	fimbrial usher
bcfD	0.05832	0.0156683	0.103821	0.0186226	0.104356	0.0223462	0.137003	0.0117179	0.203254	0.0157705	0.250289	0.049114	STM0024	AAL18988	fimbrial subunit (gi|4959514); fimbrial subunit [Salmonella typhimurium LT2].	fimbrial subunit
bcfE	0.0876727	0.0139838	0.214685	0.0643597	0.243381	0.0713029	0.0605694	0.00423044	0.201825	0.0334281	0.29648	0.037032	STM0025	AAL18989	fimbrial subunit (gi|4959515); fimbrial subunit [Salmonella typhimurium LT2].	fimbrial subunit
bcfF	0.152276	0.0132372	0.219016	0.0158738	0.223942	0.0161023	0.123293	0.0223914	0.236033	0.0632872	0.163722	0.0405194	STM0026	AAL18990	fimbrial subunit (gi|4959516); fimbrial subunit [Salmonella typhimurium LT2].	fimbrial subunit
bcfG	0.131111	0.051373	0.123981	0.02306	0.113712	0.032747	0.0871473	0.00811051	0.155153	0.0198065	0.140645	0.0167848	STM0027	AAL18991	fimbrial chaperone (gi|4959517); fimbrial chaparone [Salmonella typhimurium LT2].	fimbrial chaparone
bcfH	0.120349	0.023875	0.156337	0.0376985	0.149208	0.0359982	0.0963666	0.0280215	0.133034	0.0292489	0.118694	0.0210229	STM0028	AAL18992	unknown (gi|6650097); putative thiol-disulfide isomerase [Salmonella typhimurium LT2].	putative thiol-disulfide isomerase
bcp	3.26085	0.0897152	1.10202	0.111569	1.01057	0.157581	1.69449	0.320665	0.712424	0.13419	0.670568	0.156618	STM2491	AAL21385	similar to E. coli bacterioferritin comigratory protein (AAC75533.1); Blastp hit to AAC75533.1 (156 aa), 98% identity in aa 1 - 156; thioredoxin dependent thiol peroxidase [Salmonella typhimurium LT2].	thiol peroxidase, thioredoxin dependent
bcr	0.793688	0.150848	0.465813	0.0878461	0.46862	0.0256028	0.587627	0.0431676	0.822749	0.0951113	0.677061	0.0677831	STM2221	AAL21124	MFS family multidrug transport protein; similar to E. coli bicyclomycin resistance protein; transmembrane protein (AAC75243.1); Blastp hit to AAC75243.1 (396 aa), 93% identity in aa 1 - 396; bicyclomycin resistance protein [Salmonella typhimurium LT2].	MFS family multidrug transport protein, bicyclomycin resistance protein
bcsC	0.896897	0.290345	0.282018	0.120848	0.308291	0.0989308	0.394259	0.0883642	0.122683	0.0157042	0.25087	0.064183	STM3617	AAL22477	similar to E. coli putative endoglucanase (AAC76556.1); Blastp hit to AAC76556.1 (368 aa), 81% identity in aa 1 - 367; endo-1,4-D-glucanase [Salmonella typhimurium LT2].	endo-1,4-D-glucanase
bfd	0.987387	0.0254666	5.72777	1.86202	6.1496	1.29922	0.910504	0.229604	11.4777	2.99797	6.29619	0.78905	STM3444	AAL22307	iron storage and mobilitybacterioferritin-associated ferredoxin. (SW:BFD_SALTY); regulatory or redox component complexing with Bfr [Salmonella typhimurium LT2].	regulatory or redox component complexing with Bfr, in iron storage and mobility
bfr	2.8246	0.171658	8.29998	3.2682	9.52929	1.43283	1.68471	0.595304	1.97584	1.5386	2.03466	0.961614	STM3443	AAL22306	iron storage homoprotein; bacterioferritin (BFR) (cytochrome B-1) (cytochrome B-557). (SW:BFR_SALTY); bacterioferrin [Salmonella typhimurium LT2].	bacterioferrin, an iron storage homoprotein
bglA	0.799711	0.0304599	1.26467	0.337073	1.26873	0.396774	0.558033	0.126143	1.28196	0.232142	2.77528	0.266872	STM3051	AAL21926	similar to E. coli 6-phospho-beta-glucosidase A; cryptic (AAC75939.1); Blastp hit to AAC75939.1 (479 aa), 95% identity in aa 3 - 479; 6-phospho-beta-glucosidase A [Salmonella typhimurium LT2].	6-phospho-beta-glucosidase A
bglJ	0.259681	0.00756477	0.291562	0.0583193	0.307135	0.0218294	0.580317	0.273038	1.02151	0.260826	0.430975	0.042375	STM4548	AAL23366	Ortholog of E. coli 2-component transcriptional regulator (AAC77322.1); Blastp hit to AAC77322.1 (225 aa), 63% identity in aa 1 - 223	transcriptional regulator (activator) of bgl operon (LuxR/UhpA family)
bglX	1.38802	0.0159111	1.53473	0.219805	1.47254	0.074085	0.503003	0.0833786	0.577056	0.114082	0.635782	0.116551	STM2166	AAL21070	periplasmic beta-glucosidase precursor. (SW:BGLX_SALTY); periplasmic beta-D-glucoside glucohydrolase [Salmonella typhimurium LT2].	beta-D-glucoside glucohydrolase, periplasmic
bigA	0.0605631	0.0133662	0.132554	0.0243406	0.150537	0.0236108	0.0815267	0.0258675	0.144999	0.0785654	0.160231	0.0772806	STM3478	AAL22340	putative surface-exposed virulence protein BigA (gi|5081595); putative surface-exposed virulence protein [Salmonella typhimurium LT2].	putative surface-exposed virulence protein
bioA	0.198029	0.0670734	0.180554	0.0379867	0.191204	0.00112915	0.119321	0.0221334	0.230934	0.0223738	0.207901	0.0263648	STM0793	AAL19730	Putative -35_signal for bioA; RegulonDB:STMLTH004704	7,8-diaminopelargonic acid synthetase
bioB	0.118694	0.0104052	0.0783903	0.0110379	0.0797842	0.00649704	0.0792905	0.00318232	0.0902957	0.00318611	0.0886617	0.00949112	STM0794	AAL19731	similar to E. coli biotin synthesis, sulfur insertion? (AAC73862.1); Blastp hit to AAC73862.1 (346 aa), 94% identity in aa 1 - 346; biotin synthetase [Salmonella typhimurium LT2].	biotin synthetase
bioC	0.105355	0.017141	0.0796292	0.00803492	0.0794953	0.0164253	0.106289	0.0109977	0.153821	0.0199177	0.136333	0.000576647	STM0796	AAL19733	Ortholog of E. coli biotin biosynthesis; reaction prior to pimeloyl CoA (AAC73864.1); Blastp hit to AAC73864.1 (251 aa), 70% identity in aa 1 - 251	biotin biosynthesis; reaction prior to pimeloyl CoA
bioD	0.210277	0.00932541	0.298391	0.0151023	0.334704	0.047644	0.127028	0.015564	0.25307	0.0266779	0.224597	0.00685535	STM0797	AAL19734	similar to E. coli dethiobiotin synthetase (AAC73865.1); Blastp hit to AAC73865.1 (225 aa), 74% identity in aa 1 - 225; dethiobiotin synthetase [Salmonella typhimurium LT2].	dethiobiotin synthetase
bioF	0.107629	0.0103932	0.0782451	0.00908911	0.0802405	0.0188409	0.0965908	0.0046752	0.0845937	0.0139971	0.0859496	0.0190832	STM0795	AAL19732	similar to E. coli 8-amino-7-oxononanoate synthase (AAC73863.1); Blastp hit to AAC73863.1 (384 aa), 80% identity in aa 1 - 384; 7-keto-8-aminopelargonic acid synthetase [Salmonella typhimurium LT2].	7-keto-8-aminopelargonic acid synthetase
bioH	0.974926	0.208206	0.650572	0.0657672	0.721557	0.0580054	0.546127	0.0296529	0.685673	0.0519507	0.60289	0.0792732	STM3509	AAL22371	biotin biosynthesis; reaction prior to pimeloyl CoA; similar to E. coli biotin biosynthesis; reaction prior to pimeloyl CoA (AAC76437.1); Blastp hit to AAC76437.1 (256 aa), 81% identity in aa 1 - 253; putative hydrolase [Salmonella typhimurium LT2].	putative hydrolase, biotin biosynthesis; reaction prior to pimeloyl CoA
birA	1.24828	0.259154	0.803325	0.101021	0.880265	0.0206671	1.8785	1.14562	2.59779	0.43398	2.1234	0.136317	STM4138	AAL22971	bifunctional; BirA family; BIRA bifunctional protein. (SW:BIRA_SALTY); biotin-[acetylCoA carboxylase] holoenzyme synthetase; biotin operon transcriptional repressor [Salmonella typhimurium LT2].	bifunctional: biotin-[acetylCoA carboxylase] holoenzyme synthetase; biotin operon transcriptional repressor (BirA family)
bisC	1.19657	0.259695	0.785812	0.0220396	0.709999	0.0129658	0.903913	0.0921093	0.638866	0.0860687	0.800818	0.0208592	STM3644	AAL22504	similar to E. coli biotin sulfoxide reductase (AAC76575.1); Blastp hit to AAC76575.1 (739 aa), 86% identity in aa 2 - 739; biotin sulfoxide reductase [Salmonella typhimurium LT2].	biotin sulfoxide reductase
blc	0.278025	0.0193238	0.359573	0.0389399	0.344891	0.0159836	0.645003	0.994144	0.644896	0.270525	0.678461	0.0557135	STM4339	AAL23162	lipocalin; similar to E. coli outer membrane lipoprotein (lipocalin) (AAC77109.1); Blastp hit to AAC77109.1 (177 aa), 89% identity in aa 1 - 177; outer membrane lipoprotein [Salmonella typhimurium LT2].	outer membrane lipoprotein (lipocalin)
bolA	2.47381	0.135108	1.23701	0.44142	1.21595	0.253138	1.20734	0.0599782	1.27325	0.331407	0.99734	0.0702842	STM0446	AAL19401	Ortholog of E. coli possible regulator of murein genes (AAC73538.1); Blastp hit to AAC73538.1 (116 aa), 92% identity in aa 12 - 116	morphogene; putative regulator of murein genes (BolA family)
brnQ	2.3115	0.687995	2.78254	0.495149	1.86716	0.602991	1.77358	0.134772	2.3191	0.403481	3.35511	0.540618	STM0399	AAL19353	S. typhimurium branched-chain amino acid transport system II carrier protein(liv-II). (SW:BRNQ_SALTY)	LIVCS family, branched chain amino acid transporter system II (LIV-II)
btuB	1.62361	0.131984	0.299293	0.0378705	0.309124	0.0186956	1.61243	0.425499	0.359931	0.0708608	0.506269	0.0984344	STM4130	AAL22968	vitamin B12 receptor precursor. (SW:BTUB_SALTY); outer membrane receptor for transport of vitamin B12, E colicins, and bacteriophage BF23 [Salmonella typhimurium LT2].	outer membrane receptor for transport of vitamin B12, E colicins, and bacteriophage BF23
btuC	0.753289	0.086223	0.741241	0.236762	0.680954	0.0807368	0.347614	0.0598872	0.604378	0.114241	0.790854	0.11686	STM1340	AAL20265	ABC superfamily (membrane); similar to E. coli vitamin B12 transport permease protein (AAC74781.1); Blastp hit to AAC74781.1 (326 aa), 91% identity in aa 1 - 326; vitamin B12 transport protein [Salmonella typhimurium LT2].	ABC superfamily (membrane), vitamin B12 transport protein
btuD	2.24291	0.234833	1.95178	0.0510254	1.50921	0.199676	0.309672	0.0962585	0.550644	0.0241537	0.511174	0.0627441	STM1342	AAL20267	ABC superfamily (binding protein); similar to E. coli ATP-binding component of vitamin B12 transport system (AAC74779.1); Blastp hit to AAC74779.1 (249 aa), 80% identity in aa 1 - 247; vitamin B12 transport protein [Salmonella typhimurium LT2].	ABC superfamily (binding protein), vitamin B12 transport protein
btuE	0.787388	0.13166	0.757473	0.228125	0.665936	0.105021	0.596727	0.138816	0.738119	0.102068	0.741757	0.239998	STM1341	AAL20266	ABC superfamily (binding protein); similar to E. coli vitamin B12 transport (AAC74780.1); Blastp hit to AAC74780.1 (183 aa), 85% identity in aa 1 - 183; vitamin B12 transport protein [Salmonella typhimurium LT2].	ABC superfamily (binding protein), vitamin B12 transport protein
btuF	1.18984	0.228418	0.838591	0.134592	0.789492	0.0502984	0.744336	0.249891	1.04695	0.155058	0.963338	0.0825002	STM0206	AAL19170	Putative RBS for btuF; RegulonDB:STMS1H000576	putative cobalamin periplasmic binding protein
btuR	1.44781	0.0280872	1.05216	0.162138	0.864896	0.114431	1.51484	0.127285	1.22887	0.0891534	1.09856	0.128802	STM1718	AAL20636	cob(I)alamin adenosyltransferase. (SW:BTUR_SALTY); cob(I)alamin and cobinamide adenolsyltransferase [Salmonella typhimurium LT2].	cob(I)alamin and cobinamide adenolsyltransferase
cadA	0.299325	0.0675689	0.297641	0.0575098	0.312473	0.0238814	0.609142	0.801562	0.203256	0.0405075	0.161417	0.0283429	STM2559	AAL21453	lysine decarboxylase, inducible. (SW:DCLY_SALTY); lysine decarboxylase 1 [Salmonella typhimurium LT2].	lysine decarboxylase 1
cadB	0.16312	0.0116046	0.230811	0.017548	0.265137	0.0238904	0.360635	0.257263	0.435953	0.221905	0.291666	0.0603771	STM2558	AAL21452	similar to E. coli transport of lysine/cadaverine (AAC77093.1); Blastp hit to AAC77093.1 (444 aa), 90% identity in aa 1 - 440; APC family lysine/cadaverine transport protein [Salmonella typhimurium LT2].	APC family, lysine/cadaverine transport protein
cadC	0.45667	0.00230984	0.373502	0.0648187	0.427654	0.0114061	0.706587	0.0400229	0.864438	0.0380908	0.870282	0.131564	STM2557	AAL21451	OmpR family; similar to E. coli transcriptional activator of cad operon (AAC77094.1); Blastp hit to AAC77094.1 (512 aa), 58% identity in aa 1 - 512; transcriptional activator of cad operon [Salmonella typhimurium LT2].	transcriptional activator of cad operon (OmpR family)
cafA	1.86176	0.288206	0.761748	0.361737	0.801374	0.199359	1.29418	0.312511	0.666146	0.110502	1.6446	0.674381	STM3370	AAL22239	similar to E. coli bundles of cytoplasmic filaments (AAC76279.1); Blastp hit to AAC76279.1 (495 aa), 96% identity in aa 7 - 495; RNase G [Salmonella typhimurium LT2].	RNase G
caiA	0.0820014	0.00131031	0.0701187	0.00972186	0.0972216	0.0483317	0.05232	0.0220129	0.0875746	0.0253476	0.0623863	0.0109712	STM0073	AAL19037	similar to E. coli probable carnitine operon oxidoreductase (AAC73150.1); Blastp hit to AAC73150.1 (380 aa), 97% identity in aa 1 - 380; putative acyl-CoA dehydrogenase, carnitine metabolism [Salmonella typhimurium LT2].	putative acyl-CoA dehydrogenase, carnitine metabolism
caiB	0.0731631	0.00962027	0.0678259	0.00581831	0.069703	0.00232146	0.159961	0.221007	0.0932131	0.0298149	0.0947117	0.0131804	STM0072	AAL19036	similar to E. coli l-carnitine dehydratase (AAC73149.1); Blastp hit to AAC73149.1 (405 aa), 95% identity in aa 1 - 405; l-carnitine dehydratase [Salmonella typhimurium LT2].	l-carnitine dehydratase
caiC	0.0858734	0.0133964	0.0926877	0.00692983	0.101036	0.00343434	0.24675	0.0676789	0.178182	0.0433083	0.192782	0.0111895	STM0071	AAL19035	Putative RBS for caiC; RegulonDB:STMS1H000458	crotonobetaine/carnitine-CoA ligase
caiD	0.135464	0.0041334	0.104645	0.012624	0.0976161	0.0151063	0.209078	0.019164	0.118918	0.0222779	0.107376	0.0205288	STM0070	AAL19034	similar to E. coli carnitine racemase (AAC73147.1); Blastp hit to AAC73147.1 (297 aa), 93% identity in aa 37 - 297; carnitine racemase [Salmonella typhimurium LT2].	carnitine racemase
caiE	0.0835836	0.00476267	0.145896	0.028408	0.141214	0.028437	0.165314	0.00306414	0.233365	0.0455012	0.201847	0.00967341	STM0069	AAL19033	similar to E. coli possible synthesis of cofactor for carnitine racemase and dehydratase (AAC73146.1); Blastp hit to AAC73146.1 (203 aa), 84% identity in aa 8 - 202; stimulates carnitine racemase activity of CaiD and CaiB activity [Salmonella typhimurium LT2].	stimulates carnitine racemase activity of CaiD and CaiB activity
caiF	0.0919257	0.0123978	0.260778	0.0504696	0.285031	0.0296416	0.179952	0.0331318	0.131101	0.0274112	0.220737	0.0617973	STM0068	AAL19032	similar to E. coli transcriptional regulator of cai operon (AAC73145.1); Blastp hit to AAC73145.1 (166 aa), 76% identity in aa 36 - 166; transcriptional regulator of cai and fix operon [Salmonella typhimurium LT2].	transcriptional regulator of cai and fix operon
caiT	0.0255818	0.00137953	0.0359532	0.0034734	0.0383973	0.00476885	0.0348264	0.00721669	0.0517239	0.0163668	0.0468079	0.00516308	STM0074	AAL19038	similar to E. coli probable carnitine transporter (AAC73151.1); Blastp hit to AAC73151.1 (504 aa), 96% identity in aa 1 - 504; putative BCCT family betaine/carnitine/choline transport protein [Salmonella typhimurium LT2].	putative BCCT family, betaine/carnitine/choline transport protein
carA	3.48273	0.154076	1.72091	0.534763	1.32389	0.176035	2.5046	0.727756	0.433597	0.0755354	0.76721	0.0323283	STM0066	AAL19030	carbamoyl-phosphate synthase small chain. (SW:CARA_SALTY); carbamoyl-phosphate synthetase, glutamine-hydrolysing small subunit [Salmonella typhimurium LT2].	carbamoyl-phosphate synthetase, glutamine-hydrolysing small subunit
cbiA	0.486762	0.00760459	0.515469	0.0524562	0.963675	1.04194	0.192227	0.0472067	0.185852	0.0250755	0.159666	0.0126194	STM2035	AAL20939	cobyrinic acid A,C-diamide synthase. (SW:CBIA_SALTY); synthesis of vitamin B12 adenosyl cobalamide precursor [Salmonella typhimurium LT2].	synthesis of vitamin B12 adenosyl cobalamide precursor
cbiC	0.20976	0.0266654	0.26168	0.10338	0.193406	0.0257262	1.09445	0.209025	0.666785	0.0873527	0.765487	0.0521509	STM2033	AAL20937	precorrin-8x methylmutase. (SW:CBIC_SALTY); synthesis of vitamin B12 adenosyl cobalamide precursor [Salmonella typhimurium LT2].	synthesis of vitamin B12 adenosyl cobalamide precursor
cbiD	0.734908	0.00686217	0.753584	0.903721	1.19563	0.301243	1.60399	0.143762	0.717737	0.08935	0.740458	0.0588962	STM2032	AAL20936	CBID protein. (SW:CBID_SALTY); synthesis of vitamin B12 adenosyl cobalamide precursor [Salmonella typhimurium LT2].	synthesis of vitamin B12 adenosyl cobalamide precursor
cbiE	0.304214	0.0561846	0.188437	0.0248861	0.17976	0.00406139	0.803896	0.52545	0.187437	0.075982	0.201785	0.0413302	STM2031	AAL20935	precorrin-6Y C5,15-methyltransferase [decarboxylating]. (SW:CBIE_SALTY); synthesis of vitamin B12 adenosyl cobalamide precursor [Salmonella typhimurium LT2].	synthesis of vitamin B12 adenosyl cobalamide precursor
cbiF	0.253809	0.0540618	0.151596	0.0581304	0.12527	0.0270509	1.20552	0.0229601	0.612743	0.0955086	0.713611	0.0394328	STM2029	AAL20933	S. typhimurium precorrin-4 C11-methyltransferase. (SW:CBIF_SALTY)	synthesis of vitamin B12 adenosyl cobalamide precursor
cbiG	0.261771	0.021537	0.229205	0.044142	0.163783	0.0148554	0.596842	0.189799	0.153824	0.009009	0.196779	0.0113882	STM2028	AAL20932	CBIG protein. (SW:CBIG_SALTY); synthesis of vitamin B12 adenosyl cobalamide precursor [Salmonella typhimurium LT2].	synthesis of vitamin B12 adenosyl cobalamide precursor
cbiH	0.349958	0.0296514	0.213186	0.0291487	0.193772	0.0125427	2.38812	2286.18	0.103097	0.031788	0.134615	0.02044	STM2027	AAL20931	precorrin-3B C17-methyltransferase. (SW:CBIH_SALTY); synthesis of vitamin B12 adenosyl cobalamide precursor [Salmonella typhimurium LT2].	synthesis of vitamin B12 adenosyl cobalamide precursor
cbiJ	0.659115	0.391882	0.541382	0.0669795	0.503631	0.133359	2.15137	0.672612	0.877113	0.024044	0.89521	0.0975846	STM2026	AAL20930	precorrin-6x reductase. (SW:CBIJ_SALTY); synthesis of vitamin B12 adenosyl cobalamide precursor [Salmonella typhimurium LT2].	synthesis of vitamin B12 adenosyl cobalamide precursor
cbiK	0.273045	0.0577002	0.201738	0.0238836	0.207017	0.0921555	16.5621	13.2413	6.83829	6.60954	29.581	13.7165	STM2025	AAL20929	Putative RBS for cbiK; RegulonDB:STMS1H002176	synthesis of vitamin B12 adenosyl cobalamide precursor
cbiL	0.294741	0.0179957	0.48845	0.0355728	0.257689	0.0680946	0.380882	0.12409	0.537341	0.0327151	0.543696	0.0522343	STM2024	AAL20928	precorrin-2 C20-methyltransferase. (SW:CBIL_SALTY); synthesis of vitamin B12 adenosyl cobalamide precursor [Salmonella typhimurium LT2].	synthesis of vitamin B12 adenosyl cobalamide precursor
cbiM	0.397259	0.0496015	0.316125	0.0199671	0.332985	0.0704971	0.313376	0.0298857	0.190017	0.0234741	0.249352	0.0520894	STM2023	AAL20927	CBIM protein. (SW:CBIM_SALTY); synthesis of vitamin B12 adenosyl cobalamide precursor [Salmonella typhimurium LT2].	synthesis of vitamin B12 adenosyl cobalamide precursor
cbiN	0.264444	0.0483219	0.235986	0.0185469	0.226151	0.012748	0.235338	0.0382353	0.157861	0.0534971	0.158693	0.0451476	STM2022	AAL20926	cobalt transport protein CBIN. (SW:CBIN_SALTY); synthesis of vitamin B12 adenosyl cobalamide precursor [Salmonella typhimurium LT2].	synthesis of vitamin B12 adenosyl cobalamide precursor
cbiO	0.300721	0.0578188	0.205465	0.0126756	0.190568	0.00626748	0.659999	0.0849578	0.431337	0.0412142	0.424798	0.0335534	STM2020	AAL20924	cobalt transport atp-binding protein CBIO. (SW:CBIO_SALTY); synthesis of vitamin B12 adenosyl cobalamide precursor [Salmonella typhimurium LT2].	synthesis of vitamin B12 adenosyl cobalamide precursor
cbiP	0.474367	0.119164	0.466609	0.0769916	0.524434	0.15725	0.474079	0.16489	0.474275	0.107862	0.526343	0.375643	STM2019	AAL20923	cobyric acid synthase. (SW:CBIP_SALTY); synthesis of vitamin B12 adenosyl cobalamide precursor [Salmonella typhimurium LT2].	synthesis of vitamin B12 adenosyl cobalamide precursor
cbiT	0.300225	0.014494	0.326787	0.0342884	0.243891	0.0352791	1.02399	0.481391	0.185232	0.00749266	0.150156	0.0153167	STM2030	AAL20934	precorrin-8W decarboxylase. (SW:CBIT_SALTY); synthesis of vitamin B12 adenosyl cobalamide precursor [Salmonella typhimurium LT2].	synthesis of vitamin B12 adenosyl cobalamide precursor
cboQ	0.261564	0.0391448	0.162808	0.0227404	0.159617	0.0125396	0.274957	0.0447136	0.127056	0.0102428	0.178354	0.0188219	STM2021	AAL20925	Putative RBS for cboQ; RegulonDB:STMS1H002172	synthesis of vitamin B12 adenosyl cobalamide precursor
cbpA	0.880739	0.0085857	0.730446	0.100932	0.683094	0.0740052	1.84603	0.441642	0.826443	0.19489	0.931093	0.224296	STM1112	AAL20044	curved DNA-binding protein. (SW:CBPA_SALTY); curved DNA-binding protein [Salmonella typhimurium LT2].	curved DNA-binding protein
cca	0.609678	0.028834	1.70791	0.38031	1.69763	0.275482	0.465328	0.0377889	3.07363	0.0973407	3.63196	0.328637	STM3204	AAL22078	similar to E. coli tRNA nucleotidyl transferase (AAC76092.1); Blastp hit to AAC76092.1 (412 aa), 90% identity in aa 1 - 411; tRNA nucleotidyl transferase [Salmonella typhimurium LT2].	tRNA nucleotidyl transferase
ccmF	0.316551	0.0378923	0.59867	0.366584	0.420624	0.0983147	2.54479	1.86515	2.01042	0.267516	3.60881	0.18668	STM3814	AAL22673	similar to E. coli cytochrome c-type biogenesis protein (AAC75256.1); Blastp hit to AAC75256.1 (647 aa), 85% identity in aa 1 - 646; cytochrome c-type biogenesis protein [Salmonella typhimurium LT2].	cytochrome c-type biogenesis protein
ccmG	0.206221	0.0297845	0.287703	0.106356	0.310254	0.0804592	1.79104	0.110804	1.11944	0.151808	2.1256	0.616623	STM3813	AAL22672	cytochrome c-type biogenesis; similar to E. coli disulfide oxidoreductase (in biogenesis of cytochrome c? (AAC75255.1); Blastp hit to AAC75255.1 (185 aa), 87% identity in aa 1 - 185; heme lyase disulfide oxidoreductase [Salmonella typhimurium LT2].	heme lyase disulfide oxidoreductase, cytocyhrome c-type biogenesis
cdaR	0.176184	0.012393	1.54117	0.376197	1.49985	0.0671204	0.197888	0.0655223	1.77483	0.205	1.65247	0.377311	STM0210	AAL19174	similar to E. coli orf, hypothetical protein (AAC73273.1); Blastp hit to AAC73273.1 (391 aa), 95% identity in aa 7 - 391; putative inner membrane protein [Salmonella typhimurium LT2].	putative inner membrane protein
cdd	0.557559	0.0846406	0.650243	0.0367688	0.676556	0.100466	0.462664	0.0817829	0.943736	0.317544	1.14806	0.242779	STM2183	AAL21087	Ortholog of E. coli cytidine/deoxycytidine deaminase (AAC75204.1); Blastp hit to AAC75204.1 (294 aa), 87% identity in aa 1 - 293	cytidine/deoxycytidine deaminase
cdsA	2.7712	0.118831	3.3168	1.94188	3.65619	1.43006	1.09466	0.313604	1.8074	0.341578	4.41692	2.35557	STM0222	AAL19186	similar to E. coli CDP-diglyceride synthetase (AAC73286.1); Blastp hit to AAC73286.1 (249 aa), 95% identity in aa 1 - 249; CDP-diglyceride synthase [Salmonella typhimurium LT2].	CDP-diglyceride synthase
cedA	0.440672	0.113006	0.476039	0.0761299	0.5571	0.148206	0.514851	0.116108	0.801115	0.238824	0.603271	0.123607	STM1319	AAL20244	affects inhibition after overreplication of chromosome in dnaAcos mutants; similar to E. coli orf, hypothetical protein (AAC74801.1); Blastp hit to AAC74801.1 (87 aa), 82% identity in aa 8 - 87; cell division modulator [Salmonella typhimurium LT2].	cell division modulator, affects inhibition after overreplication of chromosome in dnaAcos mutants
celA	0.690652	0.0276536	2.19247	0.545351	1.86521	0.279062	0.987824	0.320713	8.27374	1.98176	6.16739	1.52075	STM1312	AAL20237	similar to E. coli PEP-dependent phosphotransferase enzyme IV for cellobiose, arbutin, and salicin (AAC74808.1); Blastp hit to AAC74808.1 (106 aa), 96% identity in aa 1 - 106; PTS family sugar specific enzyme IIB for cellobiose, arbutin, and salicin [Salmonella typhimurium LT2].	PTS family, sugar specific enzyme IIB for cellobiose, arbutin, and salicin
celB	0.166526	0.00900964	0.614164	0.167122	0.493309	0.0791768	0.113994	0.0286494	0.967519	0.0855741	1.02742	0.095123	STM1313	AAL20238	similar to E. coli PEP-dependent phosphotransferase enzyme II for cellobiose, arbutin, and salicin (AAC74807.1); Blastp hit to AAC74807.1 (452 aa), 94% identity in aa 1 - 452; PTS family sugar specific enzyme II for cellobiose, arbutin, and salicin [Salmonella typhimurium LT2].	PTS family, sugar specific enzyme II for cellobiose, arbutin, and salicin
celC	0.252926	0.0431291	0.547628	0.104871	0.45171	0.0727485	0.251394	0.116427	0.998881	0.111008	1.17152	0.147615	STM1314	AAL20239	similar to E. coli PEP-dependent phosphotransferase enzyme III for cellobiose, arbutin, and salicin (AAC74806.1); Blastp hit to AAC74806.1 (116 aa), 87% identity in aa 1 - 115; PTS family sugar specific enzyme III for cellobiose, arbutin, and salicin [Salmonella typhimurium LT2].	PTS family, sugar specific enzyme III for cellobiose, arbutin, and salicin
celD	0.172283	0.00432233	0.372201	0.123068	0.36242	0.0438195	0.0894064	0.018527	0.357698	0.0694898	0.410442	0.0851252	STM1315	AAL20240	AraC/XylS family; similar to E. coli negative transcriptional regulator of cel operon (AAC74805.1); Blastp hit to AAC74805.1 (280 aa), 85% identity in aa 1 - 280; transcriptional repressor of cel operon [Salmonella typhimurium LT2].	transcriptional repressor of cel operon (AraC/XylS family)
celF	0.156898	0.0059549	0.610104	0.15457	0.635463	0.0277726	0.0836533	0.0131832	0.338195	0.110438	0.329482	0.12178	STM1316	AAL20241	similar to E. coli phospho-beta-glucosidase; cryptic (AAC74804.1); Blastp hit to AAC74804.1 (450 aa), 90% identity in aa 1 - 450; phospho-beta-glucosidase; cellobiose-6-phosphate hydrolase [Salmonella typhimurium LT2].	phospho-beta-glucosidase (cellobiose-6-phosphate hydrolase)
celG	0.267984	0.0341231	0.650988	0.200706	0.800839	0.0876694	0.317869	0.0111586	0.953318	0.250472	0.891821	0.0759999	STM1317	AAL20242	similar to E. coli orf, hypothetical protein (AAC74803.1); Blastp hit to AAC74803.1 (249 aa), 76% identity in aa 1 - 249; putative glucosidase [Salmonella typhimurium LT2].	putative glucosidase
cfa	3.06691	0.20875	1.03564	0.163831	1.03861	0.0187717	2.62844	0.77962	1.42302	0.21251	1.18337	0.0765252	STM1427	AAL20349	similar to E. coli cyclopropane fatty acyl phospholipid synthase (AAC74733.1); Blastp hit to AAC74733.1 (382 aa), 90% identity in aa 1 - 382; cyclopropane fatty acyl phospholipid synthase [Salmonella typhimurium LT2].	cyclopropane fatty acyl phospholipid synthase
chaA	2.15614	0.18004	15.3215	1.19359	12.0776	2.19228	1.13671	0.0460899	6.16567	0.505561	10.8495	0.635522	STM1771	AAL20686	similar to E. coli sodium-calcium/proton antiporter (AAC74300.1); Blastp hit to AAC74300.1 (366 aa), 93% identity in aa 1 - 366; CaCA family, sodium-calcium/proton antiporter [Salmonella typhimurium LT2].	CaCA family, sodium-calcium/proton antiporter
chaB	0.79135	0.167648	1.39852	0.0595675	1.12102	0.101918	0.627291	0.127862	1.04366	0.295036	0.782737	0.215879	STM1770	AAL20685	similar to E. coli cation transport regulator (AAC74301.1); Blastp hit to AAC74301.1 (76 aa), 84% identity in aa 1 - 75; cation transport regulator [Salmonella typhimurium LT2].	cation transport regulator
cheA	13.003	1.43694	2.76107	0.397221	2.53546	0.334286	4.95017	1.45436	1.59534	0.182899	1.08066	0.0569742	STM1921	AAL20837	transduces signal between chemo- signal receptors and CheB and CheY; chemotaxis protein CHEA. (SW:CHEA_SALTY); sensory histitine protein kinase [Salmonella typhimurium LT2].	sensory histitine protein kinase, transduces signal between chemo- signal receptors and CheB and CheY
cheB	14.1289	1.09204	1.31433	0.605716	1.37799	0.0717768	6.66772	0.197265	0.22667	0.0149273	0.229411	0.0400021	STM1917	AAL20833	response regulator for chemotaxis (cheA sensor); protein-glutamate methylesterase. (SW:CHEB_SALTY); methyl esterase [Salmonella typhimurium LT2].	methyl esterase, response regulator for chemotaxis (cheA sensor)
cheM	9.31788	0.414976	1.30919	0.252906	1.38567	0.374278	9.31086	3.5509	0.624605	0.265086	0.396986	0.0524131	STM1919	AAL20835	aspartate sensor-receptor; methyl-accepting chemotaxis protein II (MCP-II). (SW:MCP2_SALTY); methyl accepting chemotaxis protein II [Salmonella typhimurium LT2].	methyl accepting chemotaxis protein II, aspartate sensor-receptor
cheR	7.22993	0.414522	0.734624	0.273637	0.732698	0.0643152	6.17714	1.6093	0.616312	0.0699539	0.514281	0.00900803	STM1918	AAL20834	response regulator for chemotaxis; chemotaxis protein methyltransferase. (SW:CHER_SALTY); glutamate methyltransferase [Salmonella typhimurium LT2].	glutamate methyltransferase, response regulator for chemotaxis
cheW	16.299	0.134633	1.8728	0.603235	1.89534	0.274905	9.84939	4.78367	0.778569	0.218172	0.469154	0.092263	STM1920	AAL20836	regulation; chemotaxis protein CHEW. (SW:CHEW_SALTY); purine-binding chemotaxis protein [Salmonella typhimurium LT2].	purine-binding chemotaxis protein; regulation
cheY	26.378	2.00315	1.4293	0.752104	1.47006	0.112872	22.3913	9.77181	0.427107	0.0652333	0.388221	0.0627622	STM1916	AAL20832	transmits chemoreceptor signals to flagelllar motor components; chemotaxis protein CHEY. (SW:CHEY_SALTY); chemotaxis regulator protein [Salmonella typhimurium LT2].	chemotaxis regulator, transmits chemoreceptor signals to flagelllar motor components
cheZ	18.0999	2.64233	1.30119	0.497031	1.25237	0.118135	20.5394	8.65349	0.918551	0.132419	0.806211	0.136456	STM1915	AAL20831	CheY protein phophatase; chemotaxis protein CHEZ. (SW:CHEZ_SALTY); chemotactic response protein [Salmonella typhimurium LT2].	chemotactic response; CheY protein phophatase
cibB	0.281486	0.0752114	0.355662	0.0116557	0.279925	0.045252	0.294578	0.0918812	0.137252	0.013199	0.124867	0.00710878	STM2034	AAL20938	Putative RBS for cibB; RegulonDB:STMS1H002185	synthesis of vitamin B12 adenosyl cobalamide precursor
cigR	0.456439	0.0809154	15.1432	8.93268	15.0599	6.79943	0.280655	0.0803101	32.4602	11.9889	27.0017	4.10593	STM3762	AAL22620	Pathogenicity island encoded protein: SPI3; CigR (gi|4324614); putative inner membrane protein [Salmonella typhimurium LT2].	putative inner membrane protein
cirA	0.0762561	0.00545448	1.85102	0.535914	1.94469	0.066321	0.0786651	0.00900913	0.649753	0.128361	0.437157	0.194566	STM2199	AAL21103	Putative RBS for cirA; RegulonDB:STMS1H002342	outer membrane porin, receptor for colicin I, requires TonB
citA	0.517941	0.911502	0.408868	0.581435	0.287413	0.0923366	0.202763	0.0375043	0.232535	0.0511578	0.185666	0.0194013	STM0689	AAL19633	Putative RBS for citA; RegulonDB:STMS1H001006	citrate-proton symporter
citB	0.20772	0.0341521	0.229599	0.0218413	0.25393	0.0591574	0.145162	0.014998	0.248711	0.0409585	0.19652	0.0169232	STM0690	AAL19634	Putative RBS for citB; RegulonDB:STMS1H001007	citrate utilization protein b
citC	0.0326976	0.00247485	0.0582749	0.00752068	0.0620469	0.00750287	0.0391617	0.00449784	0.100121	0.012935	0.0933491	0.0133813	STM0624	AAL19575	similar to E. coli citrate lyase synthetase (citrate (pro-3S)-lyase ligase (AAC73719.1); Blastp hit to AAC73719.1 (381 aa), 86% identity in aa 30 - 380; citrate lyase synthetase (citrate (pro-3S)-lyase ligase [Salmonella typhimurium LT2].	citrate lyase synthetase (citrate (pro-3S)-lyase ligase
citC2	0.0607344	0.0172262	0.190985	0.0201283	0.223031	0.0366857	0.903743	0.13526	0.875	0.0295214	0.902373	0.151907	STM0058	AAL19022	citrate (pro-3S)-lyase ligase; similar to E. coli citrate lyase synthetase (citrate (pro-3S)-lyase ligase (AAC73719.1); Blastp hit to AAC73719.1 (381 aa), 49% identity in aa 33 - 363; putative citrate lyase synthetase [Salmonella typhimurium LT2].	putative citrate lyase synthetase (citrate (pro-3S)-lyase ligase
citD	0.0398654	0.00632667	0.0779685	0.0176342	0.0852697	0.018229	0.46892	0.105802	0.634405	0.139779	0.495756	0.0484631	STM0623	AAL19574	Putative RBS for citD; RegulonDB:STMS1H000949	citrate lyase acyl carrier protein (gamma chain)
citD2	0.155891	0.0194858	0.197247	0.0226752	0.203029	0.0625483	1.28105	0.435436	1.17795	0.193699	1.136	0.0948605	STM0059	AAL19023	similar to E. coli citrate lyase acyl carrier protein (gamma chain) (AAC73718.1); Blastp hit to AAC73718.1 (98 aa), 48% identity in aa 1 - 94; putative citrate lyase acyl carrier protein, gamma chain [Salmonella typhimurium LT2].	putative citrate lyase acyl carrier protein (gamma chain)
citE	0.0588203	0.000845468	0.0966503	0.0101594	0.10012	0.00928347	6.65185	4.64382	3.36318	4.00236	8.32983	14.5169	STM0622	AAL19573	similar to E. coli citrate lyase beta chain (acyl lyase subunit) (AAC73717.1); Blastp hit to AAC73717.1 (307 aa), 95% identity in aa 6 - 307; citrate lyase beta chain (acyl lyase subunit) [Salmonella typhimurium LT2].	citrate lyase beta chain (acyl lyase subunit)
citE2	0.141824	0.0221691	0.131561	0.011968	0.137896	0.0384076	0.558989	0.126192	0.0719672	0.00267034	0.0932405	0.00508449	STM0060	AAL19024	similar to E. coli citrate lyase beta chain (acyl lyase subunit) (AAC73717.1); Blastp hit to AAC73717.1 (307 aa), 63% identity in aa 17 - 306; putative citrate lyase beta chain, acyl lyase subunit [Salmonella typhimurium LT2].	putative citrate lyase beta chain (acyl lyase subunit)
citF	0.0604655	0.0151386	0.0762334	0.0112013	0.0732872	0.00513325	0.132706	0.0282646	0.150859	0.0147305	0.14	0	STM0621	AAL19572	bifunctional; similar to E. coli citrate lyase alpha chain (AAC73716.1); Blastp hit to AAC73716.1 (510 aa), 88% identity in aa 1 - 510; citrate lyase alpha chain; citrate-ACP transferase [Salmonella typhimurium LT2].	bifunctional citrate lyase alpha chain/citrate-ACP transferase
citF2	0.0953546	0.0113546	0.105407	0.0063178	0.101385	0.0195209	0.289287	0.0751436	0.0658976	0.00943824	0.0954816	0.0393476	STM0061	AAL19025	bifunctional; similar to E. coli citrate lyase alpha chain (AAC73716.1); Blastp hit to AAC73716.1 (510 aa), 72% identity in aa 30 - 509; putative citrate lyase alpha chain; putative citrate-ACP transferase [Salmonella typhimurium LT2].	putativ bifunctional citrate lyase alpha chain/citrate-ACP transferase
citG	0.167364	0.128091	0.182249	0.0258329	0.173789	0.0203801	0.199165	0.0601739	0.425465	0.0394055	0.374414	0.0865741	STM0619	AAL19570	similar to E. coli orf, hypothetical protein (AAC73714.1); Blastp hit to AAC73714.1 (292 aa), 77% identity in aa 1 - 292; putative modifier of citrate lyase protein [Salmonella typhimurium LT2].	putative modifier of citrate lyase protein
citG2	0.0825394	0.0139944	0.0786084	0.00785561	0.086727	0.00406085	0.263223	0.113523	0.129492	0.00822027	0.172788	0.0288766	STM0063	AAL19027	similar to E. coli orf, hypothetical protein (AAC73714.1); Blastp hit to AAC73714.1 (292 aa), 47% identity in aa 1 - 290; putative modifier of citrate lyase protein [Salmonella typhimurium LT2].	putative modifier of citrate lyase protein
citT	0.268406	0.0942962	0.865587	0.247994	0.729208	0.128283	0.287069	0.0792542	1.48077	0.211563	1.18903	0.195858	STM0618	AAL19569	Putative RBS for citT; RegulonDB:STMS1H000944	DASS family, citrate:succinate transport (antiport) protein
citX	0.0386725	0.00540403	0.0883262	0.00949401	0.0821221	0.00784853	0.109591	0.0190612	0.23849	0.077122	0.200831	0.0173332	STM0620	AAL19571	Putative RBS for citX; RegulonDB:STMS1H000946	putative cytoplasmic protein
citX2	0.0579337	0.000806613	0.0648388	0.00679707	0.0654572	0.00785035	0.791852	0.225432	0.55486	0.138789	0.545455	0.102299	STM0062	AAL19026	similar to E. coli orf, hypothetical protein (AAC73715.1); Blastp hit to AAC73715.1 (183 aa), 46% identity in aa 12 - 167; putative cytoplasmic protein [Salmonella typhimurium LT2].	putative cytoplasmic protein
clpA	4.08794	0.646759	10.1499	1.43648	9.28818	0.610868	2.9087	0.945855	9.38406	1.14306	10.3008	1.26336	STM0945	AAL19881	similar to E. coli ATP-binding component of serine protease (AAC73969.1); Blastp hit to AAC73969.1 (758 aa), 97% identity in aa 1 - 758; ATP-binding subunit of serine protease [Salmonella typhimurium LT2].	ATP-binding subunit of serine protease
clpB	3.18712	0.430013	8.41409	0.592074	7.47072	1.04134	1.43938	0.259594	7.01861	1.16411	6.36808	0.495076	STM2660	AAL21550	Hsp 100; part of novel multi-chaperone system with DnaK, DnaJ, and GrpE; similar to E. coli heat shock protein (AAC75641.1); Blastp hit to AAC75641.1 (857 aa), 96% identity in aa 1 - 857; ATP-dependent protease [Salmonella typhimurium LT2].	ATP-dependent protease, Hsp 100, part of novel multi-chaperone system with DnaK, DnaJ, and GrpE
clpP	6.8865	0.215512	9.02335	1.25675	7.44895	1.34532	3.39346	1.78564	4.11421	0.651056	3.53157	0.502408	STM0448	AAL19403	heat shock protein F21.5; similar to E. coli ATP-dependent proteolytic subunit of clpA-clpP serine protease, heat shock protein F21.5 (AAC73540.1); Blastp hit to AAC73540.1 (207 aa), 99% identity in aa 1 - 207; proteolytic subunit of clpA-clpP ATP-dependent serine protease [Salmonella typhimurium LT2].	proteolytic subunit of clpA-clpP ATP-dependent serine protease, heat shock protein F21.5
clpX	10.3508	0.296441	16.0777	2.31577	13.241	2.86976	5.1313	2.25691	7.19518	0.568267	9.84194	1.375	STM0449	AAL19404	similar to E. coli ATP-dependent specificity component of clpP serine protease, chaperone (AAC73541.1); Blastp hit to AAC73541.1 (424 aa), 98% identity in aa 1 - 424; specificity component of clpA-clpP ATP-dependent serine protease, chaperone [Salmonella typhimurium LT2].	specificity component of clpA-clpP ATP-dependent serine protease, chaperone
cls	0.64098	0.0755284	0.523887	0.395069	0.353701	0.015108	0.387016	0.0696573	0.302494	0.0446199	0.286636	0.0550505	STM1739	AAL20657	similar to E. coli cardiolipin synthase, a major membrane phospholipid; novobiocin sensitivity (AAC74331.1); Blastp hit to AAC74331.1 (486 aa), 94% identity in aa 1 - 486; cardiolipin synthase [Salmonella typhimurium LT2].	cardiolipin synthase
cmk	3.87714	0.0719639	5.04015	1.10611	5.24282	0.832536	3.17842	0.751201	4.59634	0.0955596	6.58311	1.57654	STM0980	AAL19914	Ortholog of E. coli cytidylate kinase (AAC73996.1); Blastp hit to AAC73996.1 (227 aa), 97% identity in aa 1 - 227	cytidine monophosphate (CMP) kinase
coaA	1.4849	0.136395	1.12694	0.0407467	1.06521	0.040263	0.592522	0.20617	0.741504	1.72704	0.468371	0.0426052	STM4139	AAL22972	Putative RBS for coaA; RegulonDB:STMS1H004059	pantothenate kinase
cobB	2.88042	0.21309	2.79358	0.522943	2.6359	0.282407	1.78905	0.361263	1.87308	0.124523	2.59212	0.330446	STM1221	AAL20150	Ortholog of E. coli putative nicotinic acid mononucleotide:5,6-dimethylbenzimidazole (DMB) phosphoribosyltransferase (AAC74204.1); Blastp hit to AAC74204.1 (279 aa), 91% identity in aa 1 - 273	putative nicotinate-nucleotide dimethylbenzimidazolephosphoribosltransferase, homolog of virulence factor
cobC	0.399899	0.0128513	0.480559	0.0379036	0.502488	0.0273334	0.334843	0.0663921	0.433147	0.0261597	0.430938	0.0837803	STM0643	AAL19594	alpha-ribazole-5'-phosphate phosphatase; alpha ribazole-5'-P phosphatase in cobalamin synthesis [Salmonella typhimurium LT2].	alpha ribazole-5'-P phosphatase in cobalamin synthesis
cobD	0.953714	0.944742	0.313963	0.334886	0.250785	0.0267474	0.657188	0.249042	0.55551	0.127382	0.526461	0.0760197	STM0644	AAL19595	S. typhimurium CobD (gi|1895094)	putative aminotransferase in cobalamin synthesis
cobS	0.448153	0.0682649	0.377475	0.0538233	0.372613	0.0621269	0.20446	0.0205101	0.213418	0.0405329	0.200138	0.0256316	STM2017	AAL20921	cobalamin [5'-phosphate] synthase. (SW:COBS_SALTY); cobalamin 5'-phosphate synthase [Salmonella typhimurium LT2].	cobalamin 5'-phosphate synthase
cobT	0.730531	0.171521	0.813922	0.343737	0.758516	0.0620007	1.02563	0.329988	0.792603	0.138278	0.976925	0.0344832	STM2016	AAL20920	nicotinate-nucleotide--dimethylbenzimidazole phosphoribosyltransferase. (SW:COBT_SALTY); nicotinate-nucleotide dimethylbenzimidazole-P phophoribosyl transferase [Salmonella typhimurium LT2].	nicotinate-nucleotide dimethylbenzimidazole-P phophoribosyl transferase
cobU	0.518686	0.0495312	0.577155	0.0679379	0.728236	0.409541	1.63118	0.484459	1.02772	0.414609	0.766095	0.172277	STM2018	AAL20922	(SW:COBU_SALTY); cobinamide kinase; cobinamide phosphate guanylyltransferase [Salmonella typhimurium LT2].	bifunctional: cobinamide kinase; cobinamide phosphate guanylyltransferase
cof	0.0911063	0.0137057	0.330628	0.106848	0.355352	0.0446567	0.178048	0.0519744	1.33662	0.397133	0.604947	0.0856038	STM0457	AAL19412	similar to E. coli orf, hypothetical protein (AAC73549.1); Blastp hit to AAC73549.1 (276 aa), 81% identity in aa 5 - 276; putative hydrolase [Salmonella typhimurium LT2].	putative hydrolase
copR	0.249205	0.0262917	0.925342	0.224619	0.876516	0.186014	0.294143	0.0735186	1.05514	0.228597	1.09476	0.392845	STM1096	AAL20028	Pathogenicity island encoded protein: SPI5; similar to E. coli putative 2-component transcriptional regulator (AAC75035.1); Blastp hit to AAC75035.1 (239 aa), 74% identity in aa 6 - 236; Copper resistance transcriptional regulatory protein [Salmonella typhimurium LT2].	Copper resistance; transcriptional regulatory protein
copS	0.096304	0.0217261	0.248344	0.0873127	0.267144	0.0529579	0.0810918	0.00763364	0.21793	0.0264687	0.266778	0.0390182	STM1095	AAL20027	Putative RBS for copS; RegulonDB:STMS1H001367	Copper resistance; histidine kinase
corA	1.98538	0.626185	1.39344	0.0548308	1.74419	0.0598507	1.43128	0.545651	2.36849	0.291333	1.51545	0.158277	STM3952	AAL22796	Mg transport system I; magnesium and cobalt transport protein CORA. (SW:CORA_SALTY); MIT family Mg2+/Ni2+/Co2+ transport protein [Salmonella typhimurium LT2].	MIT family, Mg2+/Ni2+/Co2+ transport protein (Mg transport system I)
corE	1.21588	0.0144573	0.687916	0.10898	0.658741	0.129147	1.06089	0.180383	0.681924	0.0124418	0.95763	0.0934288	STM2678	AAL21567	heme exporter protein C; CorE (gi|4877800); putative cytochrome c-type biogenesis protein [Salmonella typhimurium LT2].	putative cytochrome c-type biogenesis protein (heme exporter protein C
cpdB	0.649114	0.00540868	0.308249	0.0210963	0.343758	0.0544841	1.19136	0.265126	0.319221	0.0751066	0.310123	0.0338622	STM4403	AAL23223	2',3'-cyclic-nucleotide 2'-phosphodiesterase precursor. (SW:CN16_SALTY); 2',3'-cyclic-nucleotide 2'-phosphodiesterase [Salmonella typhimurium LT2].	2':3'-cyclic-nucleotide 2'-phosphodiesterase
cpxA	1.79463	0.237972	2.29263	0.301128	1.95579	0.24102	1.46543	0.229936	1.48607	0.144759	2.34852	0.360219	STM4058	AAL22898	senses misfolded proteins in bacterial envelope; similar to E. coli probable sensor protein (histidine protein kinase), acting on arcA (AAC76893.1); Blastp hit to AAC76893.1 (457 aa), 96% identity in aa 1 - 457; sensory kinase in two-component regulatory system with CpxR [Salmonella typhimurium LT2].	sensory kinase in two-component regulatory system with CpxR, senses misfolded proteins in bacterial envelope
cpxP	1.14825	0.157091	11.2942	2.17488	12.1787	1.21638	0.727471	0.161579	16.0304	3.44309	17.6794	3.20437	STM4060	AAL22900	rescue from transitory stresses; similar to E. coli orf, hypothetical protein (AAC76896.1); Blastp hit to AAC76896.1 (122 aa), 94% identity in aa 1 - 122; periplasmic repressor of cpx regulon by interaction with CpxA [Salmonella typhimurium LT2].	periplasmic repressor of cpx regulon by interaction with CpxA, rescue from transitory stresses
cpxR	1.68323	0.194886	1.91462	0.209526	2.50965	1.85355	5.04089	0.399651	4.17715	0.743512	7.79849	1.03269	STM4059	AAL22899	regulates expression of protein folding and degrading factors (OmpR family); similar to E. coli transcriptional regulator in 2-component system (AAC76894.1); Blastp hit to AAC76894.1 (232 aa), 97% identity in aa 1 - 232; response reguator in two-component regulatory system with CpxA [Salmonella typhimurium LT2].	response reguator in two-component regulatory system with CpxA, regulates expression of protein folding and degrading factors (OmpR family)
crcB	0.999118	0.107039	1.26569	0.274681	1.22602	0.155028	1.34392	0.48381	1.96554	0.279349	1.81061	0.097143	STM0630	AAL19581	Putative RBS for crcB; RegulonDB:STMS1H000955	high-copy crc-csp restores normal chromosome condensation in presence of camphor or mukB mutations
creA	1.04881	0.039478	1.66321	0.0569697	1.68753	0.364623	1.47693	2.95326	1.22929	0.700556	0.868121	0.233136	STM4587	AAL23402	similar to E. coli orf, hypothetical protein (AAC77350.1); Blastp hit to AAC77350.1 (157 aa), 89% identity in aa 1 - 157; putative periplasmic protein [Salmonella typhimurium LT2].	putative periplasmic protein
creB	0.715867	0.165076	1.38368	0.114991	1.31424	0.0782887	0.6628	0.0417192	1.08898	0.252883	0.942074	0.226796	STM4588	AAL23403	Ortholog of E. coli catabolic regulation response regulator (AAC77351.1); Blastp hit to AAC77351.1 (229 aa), 83% identity in aa 1 - 229	response regulator in two-component regulatory system with CreC (OmpR family)
creC	0.235905	0.0719247	0.368184	0.0702134	0.406469	0.0271933	0.217713	0.0475215	0.311919	0.0531843	0.298685	0.039058	STM4589	AAL23404	Ortholog of E. coli catabolite repression sensor kinase for PhoB; alternative sensor for pho regulon (AAC77352.1); Blastp hit to AAC77352.1 (474 aa), 80% identity in aa 1 - 474	sensory kinase (alternative) in two-component regulatory system with CreB (or alternatively PhoB), senses catabolite repression,
creD	0.119863	0.0247501	0.170095	0.0181959	0.183278	0.0124693	0.365728	0.134467	0.360252	0.0212847	0.308224	0.0366806	STM4590	AAL23405	similar to E. coli tolerance to colicin E2 (AAC77353.1); Blastp hit to AAC77353.1 (450 aa), 73% identity in aa 1 - 450; tolerance to colicin E2 protein [Salmonella typhimurium LT2].	tolerance to colicin E2
crl	4.53679	0.102415	1.45457	0.215658	1.41333	0.272946	2.63813	5.18749	1.5019	1.13156	0.932119	0.300754	STM0319	AAL19275	Ortholog of E. coli transcriptional regulator of cryptic csgA gene for curli surface fibers (AAC73344.1); Blastp hit to AAC73344.1 (133 aa), 83% identity in aa 1 - 133	transcriptional regulator of cryptic csgA gene for curli surface fibers
crp	7.75154	0.602327	2.17738	0.172505	2.01994	0.128161	11.6962	4.27639	2.79446	0.229931	2.2972	0.36945	STM3466	AAL22328	catabolite gene activator (CAMP receptor protein) (CAMP-regulatoryprotein). (SW:CRP_SALTY); catabolite activator protein (CAP); cyclic AMP receptor protein (CRP family) [Salmonella typhimurium LT2].	catabolite activator protein (CAP), cyclic AMP receptor protein (CRP family)
crr	7.59803	0.832723	6.00674	0.901031	5.31727	0.477414	8.53869	6.0896	5.66506	0.633426	7.60214	1.00086	STM2433	AAL21327	PTS family; PTS system; glucose-specific IIA component (EIIA-GLC) (glucose-permease IIA component) (phosphotransferase enzyme II, A component). (SW:PTGA_SALTY); glucose-specific IIA component [Salmonella typhimurium LT2].	PTS family, glucose-specific IIA component
csdA	0.725282	0.113736	0.974771	0.0506195	0.857863	0.0460352	0.492467	0.0473165	0.60522	0.204111	0.753046	0.0255677	STM2984	AAL21862	similar to E. coli orf, hypothetical protein (AAC75852.1); Blastp hit to AAC75852.1 (401 aa), 89% identity in aa 1 - 401; putative selenocysteine lyase [Salmonella typhimurium LT2].	putative selenocysteine lyase
csgA	0.139148	0.043938	0.295122	0.0271094	0.353458	0.0467248	0.223886	0.0617605	0.570224	0.147642	0.372094	0.0285783	STM1144	AAL20074	coiled surface structures; cryptic; major curlin subunit precursor (fimbrin SEF17). (SW:CSGA_SALTY); curlin major subunit [Salmonella typhimurium LT2].	curlin major subunit, coiled surface structures; cryptic
csgB	0.0430463	0.00598006	0.0900889	0.0132195	0.104952	0.0208398	0.0871699	0.0292763	0.173559	0.0610626	0.139474	0.00733356	STM1143	AAL20073	nucleator for assembly of adhesive surface organelles; minor curlin subunit precursor (fimbrin SEF17 minor subunit). (SW:CSGB_SALTY); minor curlin subunit precursor [Salmonella typhimurium LT2].	minor curlin subunit precursor, nucleator for assembly of adhesive surface organelles
csgC	0.361221	0.00898583	0.119338	0.00463712	0.132548	0.0284141	0.316461	0.0725827	0.154887	0.0378332	0.12249	0.0210621	STM1145	AAL20075	putative curlin production protein CSGC precursor. (SW:CSGC_SALTY); putative curli production protein [Salmonella typhimurium LT2].	putative curli production protein
csgD	0.0603807	0.00637795	0.0970571	0.00792912	0.105151	0.0166971	0.0419076	0.0100857	0.0848355	0.032337	0.0674889	0.0132521	STM1142	AAL20072	Putative RBS for csgD; RegulonDB:STMS1H001412	putative transcriptional regulator (LuxR/UhpA family)
csgE	0.0349887	0.00654342	0.131639	0.0326977	0.126917	0.0283602	0.0312413	0.00297024	0.0972752	0.0174403	0.0771747	0.00604522	STM1141	AAL20071	Putative RBS for csgE; RegulonDB:STMS1H001411	curli production assembly/transport component, 2nd curli operon
csgF	0.0503221	0.00342129	0.267282	0.820549	0.117894	0.0104804	0.0622481	0.00396982	0.163638	0.0224731	0.131026	0.010936	STM1140	AAL20070	Putative RBS for csgF; RegulonDB:STMS1H001410	curli production assembly/transport component, 2nd curli operon
csgG	0.0875192	0.0131503	0.209881	0.0395079	0.222159	0.00894011	0.0715504	0.0180177	0.440552	0.136858	0.342049	0.0253802	STM1139	AAL20069	Putative RBS for csgG; RegulonDB:STMS1H001409	putative transcriptional regulator in curly assembly/transport, 2nd curli operon
csiE	0.280805	0.0373004	0.348697	0.0593931	0.357889	0.0283933	0.426577	0.0233688	0.575579	0.0728179	0.625886	0.0974418	STM2553	AAL21447	similar to E. coli orf, hypothetical protein (AAC75588.1); Blastp hit to AAC75588.1 (433 aa), 71% identity in aa 8 - 432; stationary phase inducible protein [Salmonella typhimurium LT2].	stationary phase inducible protein
cspA	3.48718	2.67995	111.595	50.621	109.298	61.6144	4.01035	2.21895	73.798	80.2798	171.136	58.5374	STM3649	AAL22509	transcriptional activator of hns; cold shock protein CSPA. (SW:CSPA_SALTY); major cold shock protein 7.4 [Salmonella typhimurium LT2].	major cold shock protein 7.4, transcriptional activator of hns
cspB	0.164621	0.0372933	5.05295	3.57951	4.14835	2.02952	0.923384	7.97446	2.23258	0.842707	5.04108	1.51764	STM1996	AAL20906	similar to E. coli cold shock-like protein (AAC74625.1); Blastp hit to AAC74625.1 (70 aa), 84% identity in aa 1 - 70; putative cold-shock protein [Salmonella typhimurium LT2].	putative cold-shock protein
cspC	35.2746	8.36131	11.6688	2.70793	10.067	2.01275	31.6952	77.8235	13.2195	2.73941	16.2103	3.25854	STM1837	AAL20752	multicopy suppresses mukB mutants, putative regulator; cold shock-like protein CSPC. (SW:CSPC_SALTY); cold shock protein [Salmonella typhimurium LT2].	cold shock protein, multicopy suppresses mukB mutants, putative regulator
cspD	2.93192	0.401839	2.12181	0.679739	2.35163	0.269823	5.17354	2.71846	4.20242	1.29235	3.02057	0.236171	STM0943	AAL19879	similar to E. coli cold shock protein (AAC73967.1); Blastp hit to AAC73967.1 (74 aa), 94% identity in aa 1 - 71; similar to CspA but not cold shock induced [Salmonella typhimurium LT2].	similar to CspA but not cold shock induced
cspE	40.6927	2.86776	20.1468	4.61776	18.3617	4.58597	39.1948	172.228	33.7382	6.53312	65.3912	40.746	STM0629	AAL19580	Ortholog of E. coli cold shock protein (AAC73724.1); Blastp hit to AAC73724.1 (69 aa), 98% identity in aa 1 - 69	RNA chaperone, negative regulator of cspA transcription
csrA	10.3628	0.554562	6.23944	1.7368	5.65268	1.69041	12.9667	1.93414	12.327	1.20155	11.3443	0.445568	STM2826	AAL21706	Putative RBS for csrA; RegulonDB:STMS1H002892	carbon storage regulator
cstA	1.19289	0.00783237	1.48294	0.302777	1.51446	0.213298	1.74197	0.712024	1.18697	0.123747	1.09688	0.241179	STM0600	AAL19551	Ortholog of E. coli carbon starvation protein (AAC73699.1); Blastp hit to AAC73699.1 (701 aa), 97% identity in aa 1 - 701	carbon starvation protein
cueO	0.716809	0.0920775	0.771032	0.352826	0.695076	0.322976	0.343148	0.0509229	0.198768	0.0344308	0.218849	0.055808	STM0168	AAL19132	similar to E. coli orf, hypothetical protein (AAC73234.1); Blastp hit to AAC73234.1 (516 aa), 80% identity in aa 1 - 516; putative multicopper oxidase [Salmonella typhimurium LT2].	putative multicopper oxidase
cueR	0.976513	0.0711195	1.36576	0.164486	1.47737	0.102452	1.23396	0.322863	1.68176	0.321496	1.34953	0.168569	STM0499	AAL19453	similar to E. coli putative transcriptional regulator (AAC73589.1); Blastp hit to AAC73589.1 (135 aa), 91% identity in aa 1 - 134; putative heavy metal transcriptional repressor (MerR family) [Salmonella typhimurium LT2].	putative heavy metal transcriptional repressor (MerR family)
cutA	0.697064	0.0470693	0.523031	0.0877819	0.528818	0.0163739	1.04657	0.376234	0.485607	0.0794924	0.586991	0.185591	STM4324	AAL23147	cytochrome c biogenesis; similar to E. coli divalent cation tolerance protein; cytochrome c biogenesis (AAC77097.1); Blastp hit to AAC77097.1 (112 aa), 89% identity in aa 1 - 112; putative periplasmic divalent cation tolerance protein [Salmonella typhimurium LT2].	putative periplasmic divalent cation tolerance protein; cytochrome c biogenesis
cutC	0.758534	0.0690161	2.24895	0.23469	2.24428	0.281812	0.340128	0.342612	3.791	1.8027	2.66522	0.479003	STM1907	AAL20823	similar to E. coli copper homeostasis protein (AAC74944.1); Blastp hit to AAC74944.1 (146 aa), 80% identity in aa 1 - 146; copper homeostasis protein [Salmonella typhimurium LT2].	copper homeostasis protein
cutF	1.83387	0.343833	1.82161	0.475075	1.88788	0.384574	1.45725	0.156634	1.9099	0.542648	1.89491	0.239338	STM0241; pseudogene; frameshift relative to E. coli
cvpA	4.12811	0.373272	2.25812	0.508304	2.55637	0.0732691	3.91341	1.01228	3.52698	1.37697	4.22167	0.668039	STM2363	AAL21264	similar to E. coli membrane protein required for colicin V production (AAC75373.1); Blastp hit to AAC75373.1 (162 aa), 96% identity in aa 1 - 161; membrane protein required for colicin V production [Salmonella typhimurium LT2].	membrane protein required for colicin V production
cyaA	1.92169	0.753306	1.25859	0.0855215	1.24155	0.0725947	2.98433	0.363532	2.2096	0.310547	2.90459	0.284483	STM3939	AAL22784	S. typhimurium adenylate cyclase. (SW:CYAA_SALTY)	adenylate cyclase
cyaY	3.19202	1.75708	1.71789	0.162006	1.90273	0.797235	3.33736	2.07554	1.97473	0.269026	1.43251	0.378206	STM3943	AAL22788	CYAY protein. (SW:CYAY_SALTY); putative frataxin family transport protein [Salmonella typhimurium LT2].	putative Frataxin family transport protein
cybB	0.736309	0.0907645	0.630002	0.0834976	0.599108	0.0395754	0.365943	0.0693855	0.40467	0.105491	0.298388	0.0157228	STM1639	AAL20557	similar to E. coli cytochrome b(561) (AAC74500.1); Blastp hit to AAC74500.1 (188 aa), 84% identity in aa 13 - 187; cytochrome b(561) [Salmonella typhimurium LT2].	cytochrome b(561)
cybC	3.07352	0.709109	0.849797	0.139392	0.844513	0.0973007	3.39195	0.87085	0.524774	0.0848236	0.574558	0.0726854	STM4439	AAL23259	similar to E. coli cytochrome b(562) (AAC77193.1); Blastp hit to AAC77193.1 (100 aa), 86% identity in aa 1 - 100; cytochrome b(562) [Salmonella typhimurium LT2].	cytochrome b(562)
cycA	0.610876	0.202192	1.15479	0.320388	1.07916	0.145172	1.00164	0.167132	1.13413	0.127647	1.35301	0.134015	STM4398	AAL23218	similar to E. coli transport of D-alanine, D-serine, and glycine (AAC77165.1); Blastp hit to AAC77165.1 (470 aa), 95% identity in aa 1 - 469; APC family D-alanine/D-serine/glycine transport protein [Salmonella typhimurium LT2].	APC family, D-alanine/D-serine/glycine transport protein
cydA	3.78637	0.426777	9.66254	0.6406	6.29242	0.726586	18.482	9.84485	5.26422	0.391308	9.12998	2.15486	STM0740	AAL19684	Ortholog of E. coli cytochrome d terminal oxidase, polypeptide subunit I (AAC73827.1); Blastp hit to AAC73827.1 (523 aa), 96% identity in aa 2 - 523	cytochrome d terminal oxidase, polypeptide subunit I
cydB	4.80269	0.555892	12.0939	1.06645	8.60477	0.754697	8.71207	4.04788	5.53849	0.0921689	8.55543	2.69859	STM0741	AAL19685	similar to E. coli cytochrome d terminal oxidase polypeptide subunit II (AAC73828.1); Blastp hit to AAC73828.1 (379 aa), 92% identity in aa 1 - 379; cytochrome d terminal oxidase polypeptide subunit II [Salmonella typhimurium LT2].	cytochrome d terminal oxidase polypeptide subunit II
cydC	1.31541	0.189254	0.395164	0.0442226	0.323447	0.00521998	1.65797	0.198	0.352262	0.0335916	0.515139	0.0430193	STM0956	AAL19891	ABC superfamily (atp&memb); similar to E. coli ATP-binding component of cytochrome-related transport (AAC73972.1); Blastp hit to AAC73972.1 (573 aa), 86% identity in aa 1 - 573; cytochrome-related transporter [Salmonella typhimurium LT2].	ABC superfamily (atp&memb), cytochrome-related transporter
cydD	1.40089	0.285145	0.658418	0.0668769	0.562738	0.0645859	0.957496	0.0724915	0.455555	0.0650867	0.554312	0.106962	STM0957	AAL19892	Zn sensitive; ABC superfamily (atp&memb); similar to E. coli ATP-binding component of cytochrome-related transport, Zn sensitive (AAC73973.1); Blastp hit to AAC73973.1 (588 aa), 90% identity in aa 1 - 588; cytochrome-related transporter [Salmonella typhimurium LT2].	ABC superfamily (atp&memb), cytochrome-related transporter, Zn sensitive
cyoA	30.3413	7.11233	3.98636	1.21621	3.74869	0.982613	19.8296	14.4812	2.32672	0.369947	2.79206	0.921109	STM0443	AAL19398	Putative -35_signal for cyoA; RegulonDB:STMLTH004674	cytochrome o ubiquinol oxidase subunit II
cyoB	23.0501	1.09543	2.73899	0.707019	2.19982	0.571042	22.0522	18.6252	1.10078	0.217375	2.63906	0.712311	STM0442	AAL19397	similar to E. coli cytochrome o ubiquinol oxidase subunit I (AAC73534.1); Blastp hit to AAC73534.1 (663 aa), 95% identity in aa 1 - 663; cytochrome o ubiquinol oxidase subunit I [Salmonella typhimurium LT2].	cytochrome o ubiquinol oxidase subunit I
cyoC	28.4317	0.721196	2.19528	0.761368	1.91352	0.519819	17.6915	9.1825	0.654967	0.00800032	2.30717	0.608279	STM0441	AAL19396	similar to E. coli cytochrome o ubiquinol oxidase subunit III (AAC73533.1); Blastp hit to AAC73533.1 (204 aa), 96% identity in aa 1 - 204; cytochrome o ubiquinol oxidase subunit III [Salmonella typhimurium LT2].	cytochrome o ubiquinol oxidase subunit III
cyoD	21.3275	5.49765	1.44722	0.429524	1.33026	0.401018	19.8796	12.8761	0.733923	0.0130012	2.5659	0.729502	STM0440	AAL19395	similar to E. coli cytochrome o ubiquinol oxidase subunit IV (AAC73532.1); Blastp hit to AAC73532.1 (109 aa), 93% identity in aa 1 - 109; cytochrome o ubiquinol oxidase subunit IV [Salmonella typhimurium LT2].	cytochrome o ubiquinol oxidase subunit IV
cyoE	29.6674	0.561454	1.64669	0.685802	1.52283	0.550495	6.64799	7.93943	0.441174	0.0442533	0.870239	0.169181	STM0439	AAL19394	Putative RBS for cyoE; RegulonDB:STMS1H000784	protohaeme IX farnesyltransferase (haeme O biosynthesis)
cypD	3.88697	0.169185	4.04019	0.181306	4.04249	0.419983	5.26487	1.07905	2.79276	0.388683	2.60111	0.674227	STM0452	AAL19407	similar to E. coli putative protease maturation protein (AAC73544.1); Blastp hit to AAC73544.1 (623 aa), 88% identity in aa 1 - 623; peptidyl prolyl isomerase [Salmonella typhimurium LT2].	peptidyl prolyl isomerase
cysA	0.276686	0.116098	0.915938	0.147445	0.937128	0.0474721	0.334697	0.579306	0.789336	0.0926371	1.1092	0.494571	STM2441	AAL21335	chromate resistance; ABC superfamily (atp_bind); sulfate transport atp-binding protein CYSA. (SW:CYSA_SALTY); sulfate permease A protein [Salmonella typhimurium LT2].	ABC superfamily (atp_bind), sulfate permease A protein; chromate resistance
cysB	0.988403	0.108202	2.24657	0.277851	2.29442	0.331135	0.694448	0.0632081	1.27584	0.308733	0.998938	0.141302	STM1713	AAL20631	LysR family; cys regulon transcriptional activator. (SW:CYSB_SALTY); transcriptional regulator for cysteine regulon [Salmonella typhimurium LT2].	transcriptional regulator for cysteine regulon (LysR familiy)
cysC	0.217412	0.0514123	0.301929	0.0379126	0.314135	0.0199793	0.403428	0.262993	0.694352	0.0520288	0.721488	0.103175	STM2933	AAL21813	similar to E. coli adenosine 5'-phosphosulfate kinase (AAC75792.1); Blastp hit to AAC75792.1 (201 aa), 85% identity in aa 1 - 201; adenosine 5'-phosphosulfate kinase [Salmonella typhimurium LT2].	adenosine 5'-phosphosulfate kinase
cysD	0.0973437	0.0738041	0.160923	0.0268132	0.169519	0.0223979	0.287799	0.394179	0.434589	0.0608798	0.442791	0.186387	STM2935	AAL21815	Putative -35_signal for cysD; RegulonDB:STMLTH004566	ATP-sulfurylase, subunit 1 (ATP:sulfate adenylyltransferase)
cysE	2.2013	0.875441	1.79941	0.416795	2.90826	0.755197	1.69008	0.359808	1.58053	0.229048	1.77181	0.487707	STM3699	AAL22558	serine acetyltransferase. (SW:CYSE_SALTY); serine acetyltransferase [Salmonella typhimurium LT2].	serine acetyltransferase
cysG	0.595076	0.0603812	0.328453	0.0630275	0.314861	0.0740777	0.882735	0.357673	0.422686	0.0832376	0.362351	0.0185291	STM3477	AAL22339	catalyses four separate reactions that are required for the transformation of uroporphyrinogen III into siroheme; SIROHEME synthase [includes: uroporphyrin-III C-methyltransferase]. (SW:CYSG_SALTY); siroheme synthase [Salmonella typhimurium LT2].	siroheme synthase, catalyses four separate reactions that are required for the transformation of uroporphyrinogen III into siroheme
cysH	0.172091	0.0227789	0.241816	0.0353755	0.241554	0.037192	1.17739	0.358967	1.14729	0.0117494	1.1929	0.0861944	STM2946	AAL21826	phosphoadenosine phosphosulfate reductase; PAPS; (SW:CYSH_SALTY); 3'-phosphoadenosine 5'-phosphosulfate reductase [Salmonella typhimurium LT2].	3'-phosphoadenosine 5'-phosphosulfate (PAPS) reductase
cysI	0.15504	0.049129	0.244817	0.0417908	0.273217	0.0259435	0.269888	0.855123	0.505093	0.0630581	0.515627	0.126435	STM2947	AAL21827	sulfite reductase [NADPH] hemoprotein beta-component. (SW:CYSI_SALTY); NADPH dependent sulfite reductase, alpha subunit [Salmonella typhimurium LT2].	sulfite reductase, alpha subunit, NADPH dependent
cysJ	0.863258	0.161053	0.717373	0.12195	0.58293	0.0844539	1.8286	1.34412	1.64215	0.671675	1.35413	0.932344	STM2948	AAL21828	sulfite reductase [NADPH] flavoprotein alpha-component. (SW:CYSJ_SALTY); sulfite reductase, beta (flavoprotein) subunit [Salmonella typhimurium LT2].	sulfite reductase, beta (flavoprotein) subunit
cysK	2.35957	0.386563	1.04583	0.168425	0.896093	0.0931067	2.3596	3.24274	0.842531	0.106363	1.00875	0.24505	STM2430	AAL21324	cysteine synthase A. (SW:CYSK_SALTY); subunit of cysteine synthase A and O-acetylserine sulfhydrolase A [Salmonella typhimurium LT2].	subunit of cysteine synthase A and O-acetylserine sulfhydrolase A
cysM	0.818411	0.236138	0.76377	0.124069	0.771402	0.225291	0.563028	0.292402	0.464463	0.0477428	0.612911	0.115679	STM2440	AAL21334	O-acetylserine sulfhydrolase B; cysteine synthase B. (SW:CYSM_SALTY); cysteine synthase B [Salmonella typhimurium LT2].	cysteine synthase B (O-acetylserine sulfhydrolase B)
cysN	0.166475	0.0656452	0.23832	0.0289221	0.243677	0.0124015	0.554034	0.305411	0.814963	0.147152	0.772374	0.242857	STM2934	AAL21814	similar to E. coli ATP-sulfurylase (ATP:sulfate adenylyltransferase), subunit 1, probably a GTPase (AAC75793.1); Blastp hit to AAC75793.1 (475 aa), 87% identity in aa 1 - 475; ATP-sulfurylase, subunit 1; ATP:sulfate adenylyltransferase [Salmonella typhimurium LT2].	ATP-sulfurylase, subunit 1 (ATP:sulfate adenylyltransferase)
cysP	0.190809	0.0657883	0.304641	0.0213724	0.283684	0.0536916	0.422654	0.592822	0.729991	0.113554	0.667807	0.149745	STM2444	AAL21338	ABC superfamily (bind_prot); thiosulfate-binding protein precursor. (SW:CYSP_SALTY); thiosulfate transport protein [Salmonella typhimurium LT2].	ABC superfamily (bind_prot), thiosulfate transport protein
cysQ	1.41019	0.143898	1.06924	0.045544	1.07621	0.15098	0.583487	0.132865	0.792585	0.163907	0.544882	0.0272165	STM4404	AAL23224	affects pool of 3'-phosphoadenosine-5'-phosphosulfate in pathway of sulfite synthesis; CYSQ protein. (SW:CYSQ_SALTY); CysQ protein [Salmonella typhimurium LT2].	affects pool of 3'-phosphoadenosine-5'-phosphosulfate in pathway of sulfite synthesis
cysS	4.37738	0.0104159	2.28767	0.254281	2.20421	0.35061	1.65749	0.0646938	0.814269	0.327981	0.526193	0.0486047	STM0537	AAL19491	similar to E. coli cysteine tRNA synthetase (AAC73628.1); Blastp hit to AAC73628.1 (461 aa), 94% identity in aa 1 - 461; cysteine tRNA synthetase [Salmonella typhimurium LT2].	cysteine tRNA synthetase
cysU	0.128074	0.0724984	0.214668	0.016542	0.195251	0.0396673	0.20612	0.295272	0.390365	0.142793	0.492943	0.13202	STM2443	AAL21337	ABC superfamily (membrane); similar to E. coli sulfate, thiosulfate transport system permease T protein (AAC75477.1); Blastp hit to AAC75477.1 (277 aa), 95% identity in aa 1 - 277; thiosulfate transport protein [Salmonella typhimurium LT2].	ABC superfamily (membrane), thiosulfate transport protein
cysW	0.150219	0.0604808	0.455983	0.0641033	0.441065	0.0269744	0.260817	0.655654	0.82672	0.115041	1.19348	0.314525	STM2442	AAL21336	ABC superfamily (membrane); similar to E. coli sulfate transport system permease W protein (AAC75476.1); Blastp hit to AAC75476.1 (149 aa), 99% identity in aa 1 - 149; thiosulfate permease W protein [Salmonella typhimurium LT2].	ABC superfamily (membrane), thiosulfate permease W protein
cysZ	1.3102	0.148859	0.407175	0.043685	0.402438	0.0247196	1.17677	0.0950809	0.470447	0.0417524	0.585883	0.0503569	STM2429	AAL21323	CYSZ protein. (SW:CYSZ_SALTY); required for sulfate transport [Salmonella typhimurium LT2].	required for sulfate transport
cytR	1.46577	0.0154123	0.624365	0.0518609	0.563994	0.0739755	1.08554	0.133837	0.430832	0.0392545	0.421899	0.051139	STM4094	AAL22934	similar to E. coli regulator for deo operon, udp, cdd, tsx, nupC, and nupG (AAC76916.1); Blastp hit to AAC76916.1 (341 aa), 86% identity in aa 1 - 341; GalR/LacI family transcriptional repressor [Salmonella typhimurium LT2].	transcriptional repressor (GalR/LacI family)
dacA	5.01463	0.920678	1.76762	0.301443	1.50237	0.101422	1.7515	0.0985167	0.59362	0.0931822	0.624128	0.161335	STM0637	AAL19588	Ortholog of E. coli D-alanyl-D-alanine carboxypeptidase, fraction A; penicillin-binding protein 5 (AAC73733.1); Blastp hit to AAC73733.1 (403 aa), 95% identity in aa 1 - 403	D-alanyl-D-alanine carboxypeptidase, penicillin-binding protein 5
dacB	1.0357	0.171079	0.749445	0.189342	0.872761	0.100104	1.59411	0.209297	1.3287	0.165428	1.65427	0.260288	STM3300	AAL22170	similar to E. coli D-alanyl-D-alanine carboxypeptidase, fraction B; penicillin-binding protein 4 (AAC76214.1); Blastp hit to AAC76214.1 (477 aa), 93% identity in aa 1 - 477; D-alanyl-D-alanine carboxypeptidase; penicillin-binding protein 4 [Salmonella typhimurium LT2].	D-alanyl-D-alanine carboxypeptidase, penicillin-binding protein 4
dacC	1.37546	0.102142	5.11977	0.93094	4.87833	0.409527	0.52432	0.145128	2.39304	0.3833	2.17937	0.375899	STM0863	AAL19799	Ortholog of E. coli D-alanyl-D-alanine carboxypeptidase; penicillin-binding protein 6 (AAC73926.1); Blastp hit to AAC73926.1 (400 aa), 92% identity in aa 1 - 400	D-alanyl-D-alanine carboxypeptidase; penicillin-binding protein 6a
dacD	0.298738	0.0370644	1.2184	0.09099	1.04234	0.0893001	0.261777	0.082206	1.17267	0.433663	0.868477	0.376248	STM2062	AAL20966	penicillin-binding protein 6b; penicillin-binding protein 6B precursor (D-alanyl-D-alaninecarboxypeptidase). (SW:DACD_SALTY); DD-carboxypeptidase [Salmonella typhimurium LT2].	DD-carboxypeptidase, penicillin-binding protein 6b
dadA	3.0968	0.15453	0.900625	0.153113	0.87598	0.152229	1.94745	0.906479	0.653946	0.138075	0.305752	0.0289787	STM1803	AAL20718	similar to E. coli D-amino acid dehydrogenase subunit (AAC74273.1); Blastp hit to AAC74273.1 (432 aa), 90% identity in aa 1 - 432; D-amino acid dehydrogenase subunit [Salmonella typhimurium LT2].	D-amino acid dehydrogenase subunit
dadX	1.8981	0.14902	0.443341	0.118206	0.414627	0.045802	1.0888	0.389373	0.52261	0.0471764	0.307069	0.0424722	STM1802	AAL20717	catabolic; alanine racemase, catabolic. (SW:ALR2_SALTY); alanine racemase 2 [Salmonella typhimurium LT2].	alanine racemase 2, catabolic
dam	3.82734	0.889983	1.10333	0.125718	0.966691	0.149747	2.67404	0.620389	0.602134	0.130153	1.21081	0.143397	STM3484	AAL22346	DNA adenine methylase. (SW:DMA_SALTY); DNA adenine methylase [Salmonella typhimurium LT2].	DNA adenine methylase
damX	4.69775	0.420496	2.73746	0.235441	2.34444	0.127067	4.91376	1.10434	2.52142	0.0830576	4.28444	0.964872	STM3485	AAL22347	similar to E. coli putative membrane protein; interferes with cell division (AAC76413.1); Blastp hit to AAC76413.1 (428 aa), 78% identity in aa 1 - 428; membrane protein [Salmonella typhimurium LT2].	membrane protein
dapA	9.16173	0.214075	5.34944	0.590445	4.961	0.38281	4.39246	0.955609	1.46163	0.361121	2.35928	1.07522	STM2489	AAL21383	similar to E. coli dihydrodipicolinate synthase (AAC75531.1); Blastp hit to AAC75531.1 (292 aa), 91% identity in aa 1 - 292; dihydrodipicolinate synthase [Salmonella typhimurium LT2].	dihydrodipicolinate synthase
dapB	1.77338	0.217068	1.64009	0.354328	1.47256	0.287704	0.987794	0.252469	0.675648	0.276458	0.935791	0.37513	STM0064	AAL19028	similar to E. coli dihydrodipicolinate reductase (AAC73142.1); Blastp hit to AAC73142.1 (273 aa), 90% identity in aa 1 - 273; dihydrodipicolinate reductase [Salmonella typhimurium LT2].	dihydrodipicolinate reductase
dapD	5.56903	0.0687992	4.76505	0.42103	3.91567	0.340612	10.1049	0.253871	3.33041	0.526701	4.82401	0.349463	STM0213	AAL19177	Ortholog of E. coli 2,3,4,5-tetrahydropyridine-2-carboxylate N-succinyltransferase (AAC73277.1); Blastp hit to AAC73277.1 (274 aa), 97% identity in aa 1 - 274	2,3,4,5-tetrahydropyridine-2-carboxylate N-succinyltransferase
dapE	2.15065	0.191525	0.856106	0.0753899	0.8635	0.111824	1.62052	0.64392	0.481897	0.185195	0.594899	0.132923	STM2483	AAL21377	similar to E. coli N-succinyl-diaminopimelate deacylase (AAC75525.1); Blastp hit to AAC75525.1 (375 aa), 94% identity in aa 1 - 375; N-succinyl-diaminopimelate deacylase [Salmonella typhimurium LT2].	N-succinyl-diaminopimelate deacylase
dapF	3.44583	2.01285	1.96924	0.130626	2.62922	0.45289	2.71824	0.698818	2.67992	1.02878	1.82587	0.434697	STM3947	AAL22791	Ortholog of E. coli diaminopimelate epimerase (AAC76812.1); Blastp hit to AAC76812.1 (275 aa), 95% identity in aa 1 - 275	diaminopimelate epimerase
dbpA	0.511909	0.0524365	0.761905	0.0602943	0.645698	0.0348604	0.418355	0.0610381	0.745751	0.113816	0.942225	0.317192	STM1655	AAL20573	Ortholog of E. coli ATP-dependent RNA helicase (AAC74425.1); Blastp hit to AAC74425.1 (457 aa), 87% identity in aa 1 - 457	ATP-dependent RNA helicase, stimulated by 23S rRNA
dcd	2.99818	0.239315	2.96094	0.338977	2.54416	0.315719	9.03892	31.6185	14.4246	9.19534	11.0337	12.6169	STM2121	AAL21025	Putative RBS for dcd; RegulonDB:STMS1H002266	dUTPase
dcm	0.621932	0.0687618	0.660263	0.00752229	0.630557	0.0338526	0.372063	0.105937	0.526582	0.10635	0.504055	0.083256	STM1992	AAL20902	similar to E. coli DNA cytosine methylase (AAC75027.1); Blastp hit to AAC75027.1 (472 aa), 83% identity in aa 1 - 472; DNA cytosine methylase [Salmonella typhimurium LT2].	DNA cytosine methylase
dcoA	0.0933058	0.00667421	0.249668	0.125211	0.179861	0.00396105	0.128364	0.0300954	0.152271	0.0135505	0.165565	0.00713965	STM0767; pseudogene; frameshift relative to
dcoB	0.091983	0.0132227	0.142541	0.00944257	0.131504	0.00708579	0.170456	0.0531077	0.266479	0.0260096	0.272644	0.0519757	STM0768	AAL19706	oxaloacetate decarboxylase beta chain. (SW:DCOB_SALTY); oxalacetate decarboxylase: beta chain [Salmonella typhimurium LT2].	Oxalacetate decarboxylase: beta chain
dcoC	0.0378454	0.00208282	0.135254	0.0171933	0.126357	0.0116229	0.124472	0.0244334	0.247204	0.0666556	0.22284	0.0479144	STM0766	AAL19705	S. typhimurium sodium ion pump oxaloacetate decarboxylase subunit gamma (gi|321934)	Oxalacetate decarboxylase: gamma chain
dcp	0.568037	0.0399702	0.37994	0.0477751	0.341803	0.0355034	0.543788	0.144879	0.419641	0.110892	0.382824	0.0809451	STM1512	AAL20431	peptidyl-dipeptidase DCP. (SW:DCP_SALTY); dipeptidyl carboxypeptidase II [Salmonella typhimurium LT2].	dipeptidyl carboxypeptidase II
dctA	4.40242	0.087505	0.392537	0.021179	0.392871	0.0249294	3.11801	1.67681	0.18446	0.0532731	0.162147	0.0238869	STM3614	AAL22474	C4-dicarboxylate transport protein. (SW:DCTA_SALTY); DAACS family C4-dicarboxylic acids transport protein [Salmonella typhimurium LT2].	DAACS family, C4-dicarboxylic acids transport protein
dcuA	0.765833	0.14	0.624798	0.207887	0.695659	0.338006	2.39974	0.861145	1.09498	0.188255	1.10244	0.171675	STM4325	AAL23148	similar to E. coli anaerobic dicarboxylate transport (AAC77098.1); Blastp hit to AAC77098.1 (433 aa), 94% identity in aa 1 - 433; Dcu family anaerobic dicarboxylate transport protein [Salmonella typhimurium LT2].	Dcu family, anaerobic dicarboxylate transport protein
dcuB	0.265323	0.00402443	0.148139	0.0143845	0.154751	0.0272076	0.322491	0.0700409	0.0947395	0.0210724	0.0800657	0.00800773	STM4301	AAL23125	similar to E. coli anaerobic dicarboxylate transport (AAC77084.1); Blastp hit to AAC77084.1 (446 aa), 97% identity in aa 1 - 446; Dcu family anaerobic C4-dicarboxylate transporter [Salmonella typhimurium LT2].	Dcu family, anaerobic C4-dicarboxylate transporter
dcuC	0.150125	0.00968944	0.294403	0.0298213	0.258643	0.0385586	2.85572	3.61928	1.5699	1.31949	1.97471	0.541971	STM0627	AAL19578	similar to E. coli transport of dicarboxylates (AAC73722.1); Blastp hit to AAC73722.1 (461 aa), 92% identity in aa 1 - 460; DcuC family, dicarboxylate transporter [Salmonella typhimurium LT2].	DcuC family, dicarboxylate transporter
dcuR	0.581112	0.172698	0.201148	0.0276527	0.20021	0.0196319	0.372623	0.0957762	0.118471	0.0230747	0.0990228	0.00957606	STM4303	AAL23127	Putative RBS for dcuR; RegulonDB:STMS1H004199	response regulator in two-component regulatory system with DcuS, regulates anaerobic fumarate respiration
dcuS	0.325028	0.0797846	0.248391	0.0538996	0.28753	0.0215325	0.203282	0.0508665	0.180224	0.0407126	0.141714	0.0164499	STM4304	AAL23128	senses fumarate/C4-dicarboxylate; similar to E. coli putative 2-component sensor protein (AAC77086.1); Blastp hit to AAC77086.1 (543 aa), 81% identity in aa 1 - 542; sensory histidine kinase in two-component retgulatory system with DcuR [Salmonella typhimurium LT2].	sensory histidine kinase in two-component retgulatory system with DcuR, senses fumarate/C4-dicarboxylate
ddg	0.0541067	0.0158917	13.2286	4.40603	10.7926	2.26233	0.0691321	0.0106132	7.92083	1.14653	10.8046	4.97261	STM2401	AAL21301	similar to E. coli putative heat shock protein (AAC75437.1); Blastp hit to AAC75437.1 (328 aa), 90% identity in aa 23 - 328; cold shock-induced palmitoleoyl transferase [Salmonella typhimurium LT2].	cold shock-induced palmitoleoyl transferase
ddlA	1.52626	0.0048962	0.693895	0.0741237	0.719521	0.033411	1.25992	0.223344	0.590926	0.113409	0.605369	0.023284	STM0380	AAL19334	Putative RBS for ddlA; RegulonDB:STMS1H000734	D-alanine-D-alanine ligase A
ddlB	3.21692	0.499783	1.67719	0.752932	1.93687	0.194694	3.44884	0.886452	1.93815	0.639713	2.62933	0.600961	STM0130	AAL19094	Ortholog of E. coli D-alanine-D-alanine ligase B, affects cell division (AAC73203.1); Blastp hit to AAC73203.1 (306 aa), 90% identity in aa 1 - 306	D-alanine-D-alanine ligase B, affects cell division
deaD	3.68264	0.509364	30.3245	16.1895	24.4055	11.2441	1.87532	0.388844	24.3614	3.37047	56.9104	10.2551	STM3280	AAL22152	similar to E. coli inducible ATP-independent RNA helicase (AAC76196.1); Blastp hit to AAC76196.1 (646 aa), 97% identity in aa 1 - 646; cysteine sulfinate desulfinase [Salmonella typhimurium LT2].	cysteine sulfinate desulfinase
dedA	2.53372	0.220787	1.67993	0.475448	1.52362	0.144382	2.3031	1.01756	1.8524	0.103312	2.59573	0.381636	STM2367	AAL21268	similar to E. coli orf, hypothetical protein (AAC75377.1); Blastp hit to AAC75377.1 (219 aa), 96% identity in aa 1 - 219; putative DedA family [Salmonella typhimurium LT2].	putative DedA family
dedD	4.75098	0.509636	4.98893	0.963404	5.09155	0.230664	4.49136	1.1735	7.7679	2.20697	6.96131	0.541232	STM2364	AAL21265	similar to E. coli putative lipoprotein (AAC75374.1); Blastp hit to AAC75374.1 (211 aa), 82% identity in aa 1 - 211; putative lipoprotein [Salmonella typhimurium LT2].	paral putative lipoprotein
def	2.9261	0.276675	2.19741	0.167711	2.03668	0.387194	2.87922	1.30478	2.43097	0.238837	2.90078	0.0694378	STM3406	AAL22269	similar to E. coli peptide deformylase (AAC76312.1); Blastp hit to AAC76312.1 (169 aa), 98% identity in aa 1 - 169; peptide deformylase [Salmonella typhimurium LT2].	peptide deformylase
degQ	2.46343	0.200045	1.86071	0.203909	1.65317	0.259082	1.27375	0.208115	0.898799	0.105629	0.85326	0.132415	STM3348	AAL22217	similar to E. coli serine endoprotease (AAC76266.1); Blastp hit to AAC76266.1 (455 aa), 89% identity in aa 1 - 455; serine endoprotease [Salmonella typhimurium LT2].	serine endoprotease
degS	0.699039	0.112134	0.658374	0.072556	0.636942	0.061107	0.724913	0.204017	0.730254	0.217223	0.746021	0.194822	STM3349	AAL22218	similar to E. coli protease (AAC76267.1); Blastp hit to AAC76267.1 (355 aa), 91% identity in aa 1 - 355; periplasmic serine endoprotease [Salmonella typhimurium LT2].	periplasmic serine endoprotease
deoA	0.890446	0.19481	2.80009	0.193725	2.51648	0.097696	0.540275	0.0340997	0.846589	0.215745	1.43191	0.12701	STM4568	AAL23383	similar to E. coli thymidine phosphorylase (AAC77335.1); Blastp hit to AAC77335.1 (440 aa), 95% identity in aa 1 - 440; thymidine phosphorylase [Salmonella typhimurium LT2].	thymidine phosphorylase
deoB	3.8599	0.401365	5.85048	0.297365	5.40973	0.980234	1.79375	0.934868	2.63196	0.565481	3.09518	1.34766	STM4569	AAL23384	Ortholog of E. coli phosphopentomutase (AAC77336.1); Blastp hit to AAC77336.1 (407 aa), 93% identity in aa 1 - 406	phosphopentomutase
deoC	0.90616	0.0370309	3.9463	0.273722	4.07277	0.271155	0.420315	0.046033	1.53731	0.24323	2.79253	0.828249	STM4567	AAL23382	similar to E. coli 2-deoxyribose-5-phosphate aldolase (AAC77334.1); Blastp hit to AAC77334.1 (259 aa), 96% identity in aa 1 - 259; 2-deoxyribose-5-phosphate aldolase [Salmonella typhimurium LT2].	2-deoxyribose-5-phosphate aldolase
deoD	4.68482	0.417265	2.49774	0.232049	2.35485	0.252861	3.09158	1.46557	2.58292	0.161812	2.6753	0.250544	STM4570	AAL23385	Ortholog of E. coli purine-nucleoside phosphorylase (AAC77337.1); Blastp hit to AAC77337.1 (239 aa), 96% identity in aa 1 - 239	purine-nucleoside phosphorylase
deoR	0.994664	0.204416	1.76456	0.235845	1.51873	0.0797544	1.14863	0.14697	1.91028	0.186635	1.65779	0.0660804	STM0864	AAL19800	similar to E. coli transcriptional repressor for deo operon, tsx, nupG (AAC73927.1); Blastp hit to AAC73927.1 (252 aa), 83% identity in aa 1 - 252; transcriptional repressor for deoxyribose operon (DeoR family) [Salmonella typhimurium LT2].	transcriptional repressor for deoxyribose operon (DeoR family)
dfp	2.15945	0.140505	0.944171	0.0181493	0.932531	0.0802931	1.37445	1.17415	0.784798	0.29165	0.816436	0.206027	STM3730	AAL22589	affecting synthesis of DNA and pantothenate metabolism; similar to E. coli flavoprotein affecting synthesis of DNA and pantothenate metabolism (AAC76663.1); Blastp hit to AAC76663.1 (430 aa), 92% identity in aa 24 - 430; flavoprotein [Salmonella typhimurium LT2].	flavoprotein affecting synthesis of DNA and pantothenate metabolism
dgkA	1.60097	0.299368	1.23842	0.0439562	1.29349	0.0565601	1.35741	0.205749	0.845867	0.0535759	1.30975	0.167492	STM4236	AAL23060	similar to E. coli diacylglycerol kinase (AAC77012.1); Blastp hit to AAC77012.1 (122 aa), 86% identity in aa 1 - 121; diacylglycerol kinase [Salmonella typhimurium LT2].	diacylglycerol kinase
dgoA	0.140115	0.0120038	0.271955	0.0352367	0.26597	0.044659	0.176672	0.0132927	0.993918	0.0569315	0.533778	0.093863	STM3828	AAL22687	bifunctional; similar to E. coli 2-oxo-3-deoxygalactonate 6-phosphate aldolase and galactonate dehydratase (AAC76715.1); Blastp hit to AAC76715.1 (587 aa), 92% identity in aa 206 - 587; galactonate dehydratase; 2-oxo-3-deoxygalactonate 6-phosphate aldolase [Salmonella typhimurium LT2].	galactonate dehydratase in bifunctional: 2-oxo-3-deoxygalactonate 6-phosphate aldolase and galactonate dehydratase
dgoK	0.18735	0.00843514	0.387155	0.0387404	0.451596	0.0996366	0.17266	0.0429308	1.15326	0.475742	0.668816	0.0943786	STM3829	AAL22688	similar to E. coli 2-oxo-3-deoxygalactonate kinase (AAC76716.1); Blastp hit to AAC76716.1 (292 aa), 81% identity in aa 1 - 292; 2-oxo-3-deoxygalactonate kinase [Salmonella typhimurium LT2].	2-oxo-3-deoxygalactonate kinase
dgoR	0.41868	0.0346632	0.438608	0.0312999	0.554536	0.132994	0.386101	0.102991	1.86035	0.603253	0.92355	0.16612	STM3830	AAL22689	GntR family; similar to E. coli regulator protein for dgo operon (AAC76718.1); Blastp hit to AAC76718.1 (128 aa), 94% identity in aa 1 - 112; galactonate operon transcriptional repressor [Salmonella typhimurium LT2].	galactonate operon transcriptional repressor (GntR family)
dgoT	0.0679805	0.00818859	0.0990227	0.00498037	0.109047	0.011117	0.116286	0.0272349	0.394009	0.0570436	0.259315	0.0425409	STM3827	AAL22686	similar to E. coli D-galactonate transport (AAC76714.1); Blastp hit to AAC76714.1 (445 aa), 90% identity in aa 1 - 445; MFS family D-galactonate transport protein [Salmonella typhimurium LT2].	MFS family, D-galactonate transport protein
dgt	0.377049	0.0760736	0.673361	0.178355	0.704099	0.0393095	0.246314	0.0422602	0.559788	0.153054	0.426776	0.0942684	STM0208	AAL19172	S. typhimurium deoxyguanosinetriphosphate triphosphohydrolase. (SW:DGTP_SALTY)	deoxyguanosine triphosphate triphosphohydrolase
dinF	0.42333	0.082508	2.31544	0.504263	3.04989	0.262999	0.312918	0.0411827	1.61013	0.0766071	1.67802	0.146452	STM4238	AAL23062	induced by UV and mitomycin C; SOS, lexA regulon; similar to E. coli DNA-damage-inducible protein F (AAC77014.1); Blastp hit to AAC77014.1 (459 aa), 89% identity in aa 19 - 457; DNA-damage-inducible protein F [Salmonella typhimurium LT2].	DNA-damage-inducible protein F, induced by UV and mitomycin C; SOS, lexA regulon
dinG	0.429853	0.0712966	0.514461	0.254094	0.509856	0.11817	0.474951	0.038958	0.7699	0.0693969	1.60817	0.171844	STM0821	AAL19758	similar to E. coli probably ATP-dependent helicase (AAC73886.1); Blastp hit to AAC73886.1 (716 aa), 91% identity in aa 1 - 716; LexA regulated (SOS) repair enzyme [Salmonella typhimurium LT2].	LexA regulated (SOS) repair enzyme
dinI	2.13035	0.154613	1.31729	0.0843808	1.67033	0.175752	2.91644	0.982967	2.40512	0.231636	2.07659	0.0818958	STM1162	AAL20092	inhibits UmuD processing; similar to E. coli damage-inducible protein I (AAC74145.1); Blastp hit to AAC74145.1 (81 aa), 85% identity in aa 1 - 81; DNA damage-inducible protein I [Salmonella typhimurium LT2].	DNA damage-inducible protein I, inhibits UmuD processing
dinP	0.275238	0.0389653	0.50478	0.0806247	0.669779	0.0668353	0.397448	0.0729666	0.83923	0.188712	0.705965	0.0703576	STM0313	AAL19270	devoid of proofreading; damage-inducible protein P; similar to E. coli damage-inducible protein P; putative tRNA synthetase (AAC73335.1); Blastp hit to AAC73335.1 (351 aa), 91% identity in aa 1 - 351; DNA polymerase IV [Salmonella typhimurium LT2].	DNA polymerase IV, devoid of proofreading, damage-inducible protein P
djlA	1.25441	0.141725	1.23074	0.290987	1.27352	0.111654	1.83795	0.40354	1.71721	0.481519	1.85077	0.395223	STM0094	AAL19058	similar to E. coli putative DNA binding protein (AAC73166.1); Blastp hit to AAC73166.1 (271 aa), 95% identity in aa 1 - 271; DnaJ like chaperone protein [Salmonella typhimurium LT2].	DnaJ like chaperone protein
dksA	14.0888	0.250864	8.64996	3.87874	6.72405	3.65938	6.9379	3.26574	6.19118	1.28842	3.52868	0.615776	STM0186	AAL19150	Putative RBS for dksA; RegulonDB:STMS1H000562	dnaK suppressor protein
dld	1.07363	0.0155945	0.915825	0.142366	0.848865	0.0177315	1.6875	0.346961	1.08241	0.0637627	1.62142	0.214116	STM2167	AAL21071	similar to E. coli D-lactate dehydrogenase, FAD protein, NADH independent (AAC75194.1); Blastp hit to AAC75194.1 (571 aa), 91% identity in aa 1 - 569; NADH independent D-lactate dehydrogenase [Salmonella typhimurium LT2].	D-lactate dehydrogenase, NADH independent
dlhH	1.55159	2.6342	1.79753	0.23032	2.02892	0.490249	0.867459	0.386839	1.94395	0.453867	1.60977	0.349427	STM3967	AAL22811	similar to E. coli putative enzyme (AAC76833.1); Blastp hit to AAC76833.1 (332 aa), 91% identity in aa 2 - 181; putative dienelactone hydrolase family [Salmonella typhimurium LT2].	putative dienelactone hydrolase family
dmsA	0.112991	0.000480185	0.285966	0.144032	0.348381	0.280566	0.474877	0.183229	0.164087	0.0170655	0.178794	0.0105024	STM0964	AAL19899	Ortholog of E. coli anaerobic dimethyl sulfoxide reductase subunit A (AAC73980.1); Blastp hit to AAC73980.1 (785 aa), 93% identity in aa 1 - 784	anaerobic dimethyl sulfoxide reductase, subunit A
dmsB	0.099895	0.0727354	0.329343	0.14004	0.277015	0.0993774	0.363313	0.0677882	0.165226	0.00732723	0.199259	0.0209381	STM0965	AAL19900	Ortholog of E. coli anaerobic dimethyl sulfoxide reductase subunit B (AAC73981.1); Blastp hit to AAC73981.1 (205 aa), 96% identity in aa 1 - 205	anaerobic dimethyl sulfoxide reductase, subunit B
dnaA	2.92682	0.503311	1.95297	0.39723	1.99152	0.0846961	2.64452	0.237417	1.59427	0.170084	3.1183	0.33021	STM3838	AAL22697	chromosomal replication initiator protein DNAA. (SW:DNAA_SALTY); DNA replication initiator protein [Salmonella typhimurium LT2].	DNA replication initiator protein
dnaB	1.76173	0.269899	0.983545	0.0927042	0.889024	0.0577066	2.13734	0.244753	1.06838	0.0855612	1.45886	0.139212	STM4246	AAL23070	chromosome replication; chain elongation; replicative DNA helicase. (SW:DNAB_SALTY); putative replicative DNA helicase [Salmonella typhimurium LT2].	putative replicative DNA helicase;chromosome replication; chain elongation
dnaC	1.24396	0.0700718	1.35535	0.238455	1.47207	0.0318171	0.973207	0.252428	1.5108	0.0839138	1.34319	0.118495	STM4543	AAL23361	initiation and chain elongation; similar to E. coli chromosome replication; initiation and chain elongation (AAC77317.1); Blastp hit to AAC77317.1 (245 aa), 93% identity in aa 1 - 245; chromosome replication protein [Salmonella typhimurium LT2].	chromosome replication; initiation and chain elongation
dnaE	2.67038	0.151131	0.795604	0.325388	1.07362	0.273897	1.96496	0.55202	0.796186	0.0599746	2.22879	0.345579	STM0231	AAL19195	S. typhimurium DNA polymerase III, alpha chain. (SW:DP3A_SALTY)	DNA polymerase III, alpha subunit
dnaJ	3.10616	0.0558867	4.59355	1.1998	4.19452	0.746461	0.895034	0.173509	1.57432	0.449685	0.811607	0.217715	STM0013	AAL18977	chaperone protein DnaJ; GrpE; stimulates ATPase activity of DnaK; (SW:DNAJ_SALTY); heat shock protein DnaJ [Salmonella typhimurium LT2].	heat shock protein, DnaJ and GrpE stimulates ATPase activity of DnaK
dnaK	5.46828	0.147416	7.83667	2.51309	8.73463	3.37301	5.20944	2.72526	9.71674	3.76108	3.73916	0.369361	STM0012	AAL18976	DNAK protein; heat shock protein 70; HSP70; involved in DNA biosynthesis and cell division; (SW:DNAK_SALTY); chaperone Hsp70 [Salmonella typhimurium LT2].	chaperone Hsp70 in DNA biosynthesis/cell division
dnaN	8.26354	2.1626	5.05142	0.808124	4.06826	0.732166	5.91155	1.62297	1.71628	0.353977	3.51754	0.523389	STM3837	AAL22696	S. typhimurium DNA polymerase iii, beta chain. (SW:DP3B_SALTY)	DNA polymerase III, beta-subunit
dnaQ	1.82879	0.255545	0.782471	0.0903241	1.10116	0.574657	1.62516	0.103328	0.86222	0.0534468	0.83356	0.0779288	STM0264	AAL19221	3-5 exonucleolytic proofreading function; DNA polymerase III, epsilon chain. (SW:DP3E_SALTY); DNA polymerase III, epsilon subunit [Salmonella typhimurium LT2].	DNA polymerase III, epsilon subunit, 3-5 exonucleolytic proofreading function
dnaT	1.39595	0.340038	1.37563	0.209078	1.36606	0.00324839	0.618232	0.163037	0.6854	0.255208	0.783926	0.0812511	STM4544	AAL23362	similar to E. coli DNA biosynthesis; primosomal protein i (AAC77318.1); Blastp hit to AAC77318.1 (179 aa), 81% identity in aa 1 - 179; primosomal protein I [Salmonella typhimurium LT2].	primosomal protein I
dniR	7.09054	0.296119	6.70385	2.00556	7.13637	0.959881	3.29085	1.96824	4.67411	0.601339	8.67167	1.9489	STM0260	AAL19217	similar to E. coli transcriptional regulator for nitrite reductase (cytochrome c552) (AAC73316.1); Blastp hit to AAC73316.1 (452 aa), 91% identity in aa 1 - 452; transcriptional regulator for nitrite reductase (cytochrome c552) [Salmonella typhimurium LT2].	transcriptional regulator for nitrite reductase (cytochrome c552)
dpiA	0.198754	0.0310659	0.260552	0.0545257	0.271772	0.0370467	0.200282	0.00555075	0.164458	0.0304291	0.164458	0.0304291	STM0626	AAL19577	Ortholog of E. coli sequence similarity to Shigella regulator (AAC73721.1); Blastp hit to AAC73721.1 (226 aa), 84% identity in aa 1 - 226	response regulator in two-component regulatory system with DpiB, transcriptional regulation of cit operon (citrate fermentation) genes and of plasmid inheritance genes (OmpR family)
dpiB	0.136832	0.0305747	0.261195	0.0661666	0.270865	0.0265557	0.106423	0.0088869	0.187246	0.0204465	0.196921	0.031803	STM0625	AAL19576	regulation of cit operon and plasmid inheritance genes; similar to E. coli putative sensor-type protein (AAC73720.1); Blastp hit to AAC73720.1 (552 aa), 86% identity in aa 2 - 552; sensory histidine kinase in two-component regulatory system with DpiA [Salmonella typhimurium LT2].	sensory histidine kinase in two-component regulatory system with DpiA, regulation of cit operon and plasmid inheritance genes
dppA	0.38274	0.102959	2.29904	0.765389	1.64707	0.430446	0.308178	0.0824308	0.30431	0.0471474	0.450527	0.136684	STM3630	AAL22491	ABC superfamily (peri_perm); similar to E. coli dipeptide transport protein (AAC76569.1); Blastp hit to AAC76569.1 (535 aa), 93% identity in aa 1 - 535; dipeptide transport protein [Salmonella typhimurium LT2].	ABC superfamily (peri_perm), dipeptide transport protein
dppB	0.205758	0.0337728	0.614732	0.152374	0.404442	0.0634116	0.213494	0.0397851	0.239515	0.0243812	0.326255	0.0201908	STM3629	AAL22490	ABC superfamily (membrane); similar to E. coli dipeptide transport system permease protein 1 (AAC76568.1); Blastp hit to AAC76568.1 (339 aa), 97% identity in aa 1 - 339; dipeptide transport protein 1 [Salmonella typhimurium LT2].	ABC superfamily (membrane), dipeptide transport protein 1
dppC	0.517831	0.286399	0.866526	0.19832	0.570948	0.13055	0.235005	0.0630305	0.244577	0.0447815	0.363543	0.0224527	STM3628	AAL22489	ABC superfamily (membrane); similar to E. coli dipeptide transport system permease protein 2 (AAC76567.1); Blastp hit to AAC76567.1 (300 aa), 94% identity in aa 1 - 300; dipeptide transport protein 2 [Salmonella typhimurium LT2].	ABC superfamily (membrane), dipeptide transport protein 2
dppD	0.356163	0.0562961	0.840894	0.240298	0.636594	0.0859227	0.763981	0.0968944	0.609766	0.0404187	0.738738	0.0597697	STM3627	AAL22488	ABC superfamily (atp_bind); similar to E. coli putative ATP-binding component of dipeptide transport system (AAC76566.1); Blastp hit to AAC76566.1 (327 aa), 95% identity in aa 1 - 327; dipeptide transport protein [Salmonella typhimurium LT2].	ABC superfamily (atp_bind), dipeptide transport protein
dppF	0.189689	0.0301864	0.668577	0.296745	0.629079	0.121845	0.364303	0.0503644	0.456274	0.0433602	0.52495	0.0967778	STM3626	AAL22487	ABC superfamily (atp_bind); similar to E. coli putative ATP-binding component of dipeptide transport system (AAC76565.1); Blastp hit to AAC76565.1 (334 aa), 95% identity in aa 1 - 334; dipeptide transport protein [Salmonella typhimurium LT2].	ABC superfamily (atp_bind), dipeptide transport protein
dps	3.70821	0.397158	2.20725	0.503255	1.8942	0.386362	7.67621	0.484856	3.53939	0.197483	5.11014	0.664373	STM0831	AAL19767	similar to E. coli global regulator, starvation conditions (AAC73899.1); Blastp hit to AAC73899.1 (167 aa), 95% identity in aa 1 - 167; stress response DNA-binding protein; starvation induced resistance to H2O2 [Salmonella typhimurium LT2].	stress response DNA-binding protein; starvation induced resistance to H2O2
dsbA	8.45327	0.528121	2.98367	0.0725389	2.55773	0.521623	9.2693	4.25743	3.60269	0.188919	6.04375	0.201603	STM3997	AAL22836	thiol:disulfide interchange protein DABA precursor. (SW:DSBA_SALTY); periplasmic protein disulfide isomerase I [Salmonella typhimurium LT2].	periplasmic protein disulfide isomerase I
dsbB	2.54678	0.129291	1.7062	0.510921	1.83825	0.516294	1.1046	0.229162	1.09779	0.156189	1.33406	0.310041	STM1807	AAL20722	reoxidizes DsbA protein; similar to E. coli reoxidizes DsbA protein following formation of disulfide bond in P-ring of flagella. (AAC74269.1); Blastp hit to AAC74269.1 (176 aa), 85% identity in aa 1 - 176; putative disulfide oxidoreductase [Salmonella typhimurium LT2].	putative disulfide oxidoreductase, reoxidizes DsbA protein
dsbC	2.07611	0.16834	1.67301	0.187303	1.47587	0.207425	1.55449	0.442683	1.07348	0.0845438	1.10487	0.321987	STM3043	AAL21918	thiol:disulfide interchange protein DSBC precursor. (SW:DSBC_SALTY); protein disulfide isomerase II [Salmonella typhimurium LT2].	protein disulfide isomerase II
dsbD	0.566303	0.0636356	0.345518	0.0340856	0.32148	0.0279763	0.995219	0.420746	0.507156	0.145321	0.616643	0.0868893	STM4323	AAL23146	cytochrome c-type biogenesis; similar to E. coli thiol:disulfide interchange protein; copper tolerance (AAC77096.1); Blastp hit to AAC77096.1 (565 aa), 87% identity in aa 1 - 565; thiol:disulfide interchange protein [Salmonella typhimurium LT2].	thiol:disulfide interchange protein, cytochrome c-type biogenesis
dsbG	0.755509	0.0609718	1.02246	0.264103	1.00153	0.123166	0.602436	0.0846974	0.926576	0.0816279	1.00317	0.136699	STM0607	AAL19558	Putative RBS for dsbG; RegulonDB:STMS1H000934	periplasmic disulfide isomerase, thiol-disulphide oxidase
dsdA	0.474393	0.0051403	0.369459	0.0280813	0.392131	0.0138325	0.520924	0.0466466	1.08865	0.033553	1.26171	0.0332657	STM3802	AAL22662	similar to E. coli D-serine dehydratase (deaminase) (AAC75425.1); Blastp hit to AAC75425.1 (442 aa), 89% identity in aa 1 - 442; D-serine deaminase; dehydratase [Salmonella typhimurium LT2].	D-serine deaminase (dehydratase)
dsdC	0.119108	0.0343244	0.087687	0.00845136	0.095151	0.0195805	1.11195	15.1454	0.269443	0.0849947	0.252431	0.0260851	STM3800	AAL22660	similar to E. coli D-serine dehydratase (deaminase) transcriptional activator (AAC75423.1); Blastp hit to AAC75423.1 (311 aa), 90% identity in aa 1 - 307; LysR family transcriptional activator [Salmonella typhimurium LT2].	transcriptional activator (LysR family)
dsdX	0.0976699	0.00355944	0.283497	0.0257221	0.294754	0.0306838	0.255458	0.026215	1.43153	0.0791522	1.40322	0.361157	STM3801	AAL22661	similar to E. coli transport system permease (serine?) (AAC75424.1); Blastp hit to AAC75424.1 (445 aa), 93% identity in aa 1 - 445; putative Gnt family transport protein [Salmonella typhimurium LT2].	putative Gnt family transport protein
dut	4.9221	0.0844506	1.00874	0.0868292	1.0359	0.056322	3.36399	0.949047	0.661401	0.0758553	0.857455	0.234638	STM3731	AAL22590	similar to E. coli deoxyuridinetriphosphatase (AAC76664.1); Blastp hit to AAC76664.1 (151 aa), 92% identity in aa 1 - 151; deoxyuridinetriphosphatase [Salmonella typhimurium LT2].	deoxyuridinetriphosphatase
dxr	2.71955	0.359902	1.43901	0.486797	1.353	0.263875	0.966364	0.227132	0.767382	0.169112	1.34726	0.329576	STM0220	AAL19184	Ortholog of E. coli putative ATP-binding component of a transport system (AAC73284.1); Blastp hit to AAC73284.1 (398 aa), 88% identity in aa 1 - 397	1-deoxy-D-xylulose 5-phosphate reductoisomerase
dxs	1.25315	0.0891368	0.556761	0.0477857	0.464206	0.0147209	4.47553	13.8307	0.820138	0.171441	1.31214	0.281279	STM0422	AAL19376	Ortholog of E. coli 1-deoxyxylulose-5-phosphate synthase; flavoprotein (AAC73523.1); Blastp hit to AAC73523.1 (620 aa), 96% identity in aa 1 - 620	1-deoxyxylulose-5-phosphate synthase; flavoprotein
ecnA	1.17773	0.249339	0.981175	0.128309	0.945239	0.096245	1.88513	0.0825423	1.23344	0.0756596	1.24578	0.138971	STM4335	AAL23158	putative entericidin A precursor [Salmonella typhimurium LT2].	putative entericidin A precursor
ecnB	2.40301	0.727189	1.28688	0.189459	1.11194	0.15204	2.19707	0.729468	1.20564	0.238428	1.50125	0.240457	STM4336	AAL23159	putative entericidin B precursor [Salmonella typhimurium LT2].	putative entericidin B precursor
ecnR	1.11044	0.140593	0.356428	0.0936061	0.344455	0.0360569	1.21775	0.734769	0.540298	0.112923	0.437454	0.0402732	STM4337	AAL23160	putative luxR family bacterial regulatory protein [Salmonella typhimurium LT2].	putative bacterial regulatory protein, luxR family
eco	1.2945	0.0845728	0.95229	0.152251	0.898998	0.085068	0.993452	0.217053	0.975943	0.0459639	1.04568	0.291461	STM2262	AAL21164	Ortholog of E. coli ecotin, a serine protease inhibitor (AAC75269.1); Blastp hit to AAC75269.1 (162 aa), 79% identity in aa 1 - 162	ecotin, a serine protease inhibitor
eda	3.77732	0.517164	2.25691	0.151699	2.20974	0.220057	2.25757	0.790617	1.2962	0.30105	1.32622	0.159909	STM1884	AAL20800	multifunctional; similar to E. coli 2-keto-3-deoxygluconate 6-phosphate aldolase and 2-keto-4-hydroxyglutarate aldolase (AAC74920.1); Blastp hit to AAC74920.1 (213 aa), 97% identity in aa 1 - 212; 2-keto-3-deoxygluconate 6-phosphate aldolase; 2-keto-4-hydroxyglutarate aldolase; oxaloacetate decarboxylase [Salmonella typhimurium LT2].	multifunctional:2-keto-3-deoxygluconate 6-phosphate aldolase; 2-keto-4-hydroxyglutarate aldolase; oxaloacetate decarboxylase
efp	11.2256	0.0530694	2.77481	0.308815	2.48103	0.30206	8.04155	36.9859	4.44868	1.96149	4.32117	0.251012	STM4334	AAL23157	EF-P; similar to E. coli elongation factor P (EF-P) (AAC77107.1); Blastp hit to AAC77107.1 (188 aa), 98% identity in aa 1 - 188; elongation factor P [Salmonella typhimurium LT2].	elongation factor P (EF-P)
ego	0.0778	0.00356733	0.146187	0.0224854	0.109566	0.0184529	0.0954658	0.01906	0.103251	0.0181557	0.092526	0.0114912	STM4074	AAL22914	ATPase component; similar to E. coli putative ATP-binding component of a transport system (AAC74586.1); Blastp hit to AAC74586.1 (511 aa), 75% identity in aa 1 - 511; putative ABC-type sugar aldose transport system [Salmonella typhimurium LT2].	putative ABC-type sugar, aldose transport system, ATPase component
elaA	0.742799	0.060185	0.596349	0.080126	0.628922	0.0761542	0.951241	0.0767766	0.884118	0.127209	0.804916	0.0317805	STM2312	AAL21213	similar to E. coli orf, hypothetical protein (AAC75327.1); Blastp hit to AAC75327.1 (153 aa), 80% identity in aa 1 - 153; putative acyltransferase [Salmonella typhimurium LT2].	putative acyltransferase
elaB	2.09641	0.436874	1.44454	0.335126	1.19557	0.219783	2.36492	0.514746	1.72062	0.453156	2.26916	0.814022	STM2311	AAL21212	similar to E. coli orf, hypothetical protein (AAC75326.1); Blastp hit to AAC75326.1 (101 aa), 89% identity in aa 1 - 101; putative inner membrane protein [Salmonella typhimurium LT2].	putative inner membrane protein
elaC	0.289993	0.0231774	0.225768	0.0165797	0.234298	0.00924471	0.221283	0.334049	0.334719	0.126321	0.278616	0.0298677	STM2313	AAL21214	similar to E. coli orf, hypothetical protein (AAC75328.1); Blastp hit to AAC75328.1 (311 aa), 80% identity in aa 7 - 311; putative metal-dependent hydrolase [Salmonella typhimurium LT2].	putative metal-dependent hydrolase
emrA	1.24337	0.066181	0.988598	0.219138	1.21258	0.225516	0.918393	0.270539	0.452634	0.122987	0.419333	0.104565	STM2814	AAL21699	similar to E. coli multidrug resistance secretion protein (AAC75732.1); Blastp hit to AAC75732.1 (390 aa), 89% identity in aa 1 - 390; multidrug resistance secretion protein [Salmonella typhimurium LT2].	multidrug resistance secretion protein
emrB	0.613905	0.0337261	0.429172	0.0824161	0.482536	0.045668	0.905514	0.29012	0.645212	0.174792	0.508744	0.062713	STM2815	AAL21700	similar to E. coli multidrug resistance; probably membrane translocase (AAC75733.1); Blastp hit to AAC75733.1 (512 aa), 95% identity in aa 1 - 512; putative MFS superfamily multidrug transport protein [Salmonella typhimurium LT2].	putative MFS superfamily, multidrug transport protein
emrD	0.969986	0.0763218	0.379819	0.0440353	0.411797	0.0534234	0.912529	0.139176	1.06855	0.0885921	1.08144	0.165095	STM3798	AAL22658	similar to E. coli 2-module integral membrane pump; multidrug resistance (AAC76696.1); Blastp hit to AAC76696.1 (396 aa), 92% identity in aa 3 - 396; MFS family multidrug tranport protein [Salmonella typhimurium LT2].	MFS family, multidrug tranport protein
emrR	2.74265	0.0161534	1.67787	0.217966	1.97219	0.328394	1.80491	0.143623	1.05933	0.129422	1.02294	0.0851931	STM2813	AAL21698	MarR family; similar to E. coli regulator of plasmid mcrB operon (microcin B17 synthesis) (AAC75731.1); Blastp hit to AAC75731.1 (176 aa), 93% identity in aa 1 - 175; transcriptional repressor of emrAB operon [Salmonella typhimurium LT2].	transcriptional repressor of emrAB operon (MarR family)
emtA	0.883594	0.0965426	0.597344	0.0815251	0.617816	0.0648327	0.923542	0.237547	1.07214	0.0956931	0.964578	0.131255	STM1799	AAL20714	similar to E. coli murein transglycosylase E (AAC74277.1); Blastp hit to AAC74277.1 (241 aa), 90% identity in aa 39 - 241; membrane-bound lytic murein transglycosylase E [Salmonella typhimurium LT2].	membrane-bound lytic murein transglycosylase E
endA	1.0634	0.0501428	0.460508	0.126589	0.436679	0.0774743	0.90185	0.183825	0.407168	0.103243	0.428443	0.110002	STM3093	AAL21968	similar to E. coli DNA-specific endonuclease I (AAC75982.1); Blastp hit to AAC75982.1 (235 aa), 87% identity in aa 1 - 235; DNA-specific endonuclease I [Salmonella typhimurium LT2].	DNA-specific endonuclease I
engA	3.10107	0.150665	6.19552	1.92708	5.90953	1.66011	2.20571	0.820725	6.48847	1.30038	10.3224	5.44613	STM2519	AAL21413	similar to E. coli putative GTP-binding factor (AAC75564.1); Blastp hit to AAC75564.1 (503 aa), 97% identity in aa 14 - 503; putative GTP-binding protein [Salmonella typhimurium LT2].	putative GTP-binding protein
eno	17.6564	1.13121	11.6417	0.557495	9.42465	1.05699	4.16647	1.91793	3.71468	0.622911	5.92742	0.805158	STM2952	AAL21832	similar to E. coli enolase (AAC75821.1); Blastp hit to AAC75821.1 (432 aa), 98% identity in aa 1 - 432; enolase [Salmonella typhimurium LT2].	enolase
entA	0.307061	0.0628461	0.297469	0.10404	0.293348	0.0387714	0.141047	0.046915	0.242638	0.0163377	0.291655	0.0511723	STM0598	AAL19549	similar to E. coli 2,3-dihydro-2,3-dihydroxybenzoate dehydrogenase, enterochelin biosynthesis (AAC73697.1); Blastp hit to AAC73697.1 (248 aa), 90% identity in aa 2 - 248; 2,3-dihydro-2,3-dihydroxybenzoate dehydrogenase [Salmonella typhimurium LT2].	2,3-dihydro-2,3-dihydroxybenzoate dehydrogenase
entB	0.164649	0.00271043	0.233988	0.0996748	0.233681	0.0322346	0.126108	0.0213254	0.262563	0.0679387	0.299747	0.0854569	STM0597	AAL19548	similar to E. coli 2,3-dihydro-2,3-dihydroxybenzoate synthetase, isochroismatase (AAC73696.1); Blastp hit to AAC73696.1 (285 aa), 88% identity in aa 1 - 285; 2,3-dihydro-2,3-dihydroxybenzoate synthetase, isochorismatase [Salmonella typhimurium LT2].	2,3-dihydro-2,3-dihydroxybenzoate synthetase, isochorismatase
entC	0.147249	0.0199997	1.05796	0.281045	1.08508	0.0549034	0.102371	0.00951882	1.0277	0.185167	0.942723	0.0675837	STM0595	AAL19546	similar to E. coli isochorismate hydroxymutase 2, enterochelin biosynthesis (AAC73694.1); Blastp hit to AAC73694.1 (391 aa), 84% identity in aa 1 - 391; isochorismate synthetase, enterochelin biosynthesis [Salmonella typhimurium LT2].	isochorismate synthetase, enterochelin biosynthesis
entD	0.250112	0.0145135	0.367388	0.0121202	0.382443	0.0200426	0.117837	0.00760602	0.510699	0.0388175	0.403044	0.0592439	STM0584	AAL19535	similar to E. coli enterochelin synthetase, component D (AAC73684.1); Blastp hit to AAC73684.1 (209 aa), 57% identity in aa 4 - 185; enterochelin synthetase, component D (phoshpantetheinyltransferase) [Salmonella typhimurium LT2].	enterochelin synthetase, component D (phoshpantetheinyltransferase)
entE	0.119002	0.000142723	0.287569	0.132625	0.30912	0.0428405	0.0751952	0.00562749	0.253888	0.0242074	0.303391	0.0519634	STM0596	AAL19547	Ortholog of E. coli 2,3-dihydroxybenzoate-AMP ligase (AAC73695.1); Blastp hit to AAC73695.1 (536 aa), 86% identity in aa 1 - 534	2,3-dihydroxybenzoate-AMP ligase
envE	0.449166	0.0252765	6.85159	1.30296	5.63831	0.5087	0.361749	0.0164534	3.25561	0.950353	3.38689	0.934304	STM1242	AAL20171	probable lipoprotein ENVE precursor. (SW:ENVE_SALTY); putative envelope protein [Salmonella typhimurium LT2].	putative envelope protein
envF	0.0634072	0.000440489	0.715424	0.410441	0.709945	0.155367	0.059017	0.00750903	0.349837	0.0950506	0.320342	0.0532387	STM1240	AAL20169	probable lipoprotein ENVF precursor (SW:ENVF_SALTY); putative envelope lipoprotein [Salmonella typhimurium LT2].	putative envelope lipoprotein
envR	0.0791717	0.087732	0.132158	0.0527219	0.122055	0.0579235	0.0939103	0.0115515	0.2063	0.0542355	0.218105	0.0471871	STM3389	AAL22258	TetR/AcrR family; similar to E. coli putative transcriptional regulator (AAC76296.1); Blastp hit to AAC76296.1 (220 aa), 68% identity in aa 1 - 211; transcriptional repressor for envCD (acrEF) [Salmonella typhimurium LT2].	transcriptional repressor for envCD (acrEF) (TetR/AcrR family)
envZ	1.48563	0.0674726	1.44852	0.151041	1.38399	1.1152	1.80372	0.664116	0.927226	0.110623	0.707812	0.0678166	STM3501	AAL22363	osmolarity sensor protein ENVZ. (SW:ENVZ_SALTY); sensory histidine kinase in two-component regulatory system with OmpR [Salmonella typhimurium LT2].	sensory histidine kinase in two-component regulatory system with OmpR
era	5.90006	0.739035	3.17879	0.211115	2.82377	0.117783	15.9034	797.527	3.58814	7.28269	8.10189	4.02121	STM2580	AAL21474	believed to be involved in coordination of cell cycle, energy metabolism, cell division; GTP-binding protein ERA. (SW:ERA_SALTY); GTPase [Salmonella typhimurium LT2].	GTPase believed to be involved in coordination of cell cycle, energy metabolism, cell division
erfK	0.330668	0.0272234	0.318129	0.0662925	0.33162	0.0134056	0.306783	0.0835702	0.532941	0.17235	0.416896	0.073313	STM2015	AAL20919	protein ERKF/SRFK precursor. (SW:ERFK_SALTY); putative periplasmic protein [Salmonella typhimurium LT2].	putative periplasmic protein
eutA	0.118829	0.0337166	0.119243	0.00796364	0.115827	0.00363719	0.0921538	0.00703202	0.145406	0.015976	0.21333	0.00152585	STM2459	AAL21353	chaperonin in ethanolamine utilization; ethanolamine utilization protein EUTA. (SW:EUTA_SALTY); CPPZ-55 prophage protein [Salmonella typhimurium LT2].	CPPZ-55 prophage; chaperonin in ethanolamine utilization
eutB	0.249066	0.109544	0.514171	0.438247	0.314422	0.0343777	0.163101	0.0106909	0.110356	0.0101136	0.183923	0.0150811	STM2458	AAL21352	ethanolamine ammonia-lyase heavy chain. (SW:EUTB_SALTY); ethanolamine ammonia-lyase, heavy chain [Salmonella typhimurium LT2].	ethanolamine ammonia-lyase, heavy chain
eutC	0.141388	0.0370743	0.110092	0.0179765	0.113368	0.00279194	0.0975915	0.0046757	0.0933732	0.0133965	0.122644	0.00286752	STM2457	AAL21351	ethanolamine ammonia-lyase light chain. (SW:EUTC_SALTY); ethanolamine ammonia-lyase, light chain [Salmonella typhimurium LT2].	ethanolamine ammonia-lyase, light chain
eutD	0.248903	0.0224125	0.319396	0.070782	0.308708	0.0619084	0.239977	0.548351	0.0942715	0.0106916	0.122221	0.0236328	STM2466	AAL21360	ethanolamine utilization protein EUTD. (SW:EUTD_SALTY); putative phosphotransacetylase in ethanolamine utilization [Salmonella typhimurium LT2].	putative phosphotransacetylase in ethanolamine utilization
eutE	0.355355	0.0393063	0.82375	0.0697085	0.534567	0.0901471	0.641806	0.263751	0.681665	0.0785505	0.611087	0.146878	STM2463	AAL21357	ethanolamine utilization protein EUTE. (SW:EUTE_SALTY); putative aldehyde oxidoreductase in ethanolamine utilization [Salmonella typhimurium LT2].	putative aldehyde oxidoreductase in ethanolamine utilization
eutH	0.245227	0.0502197	0.724261	0.188158	0.843434	0.0579502	0.11451	0.0129016	0.207128	0.0112562	0.224105	0.0396309	STM2460	AAL21354	ethanolamine utilization; ethanolamine utilization protein EUTH . (SW:EUTH_SALTY); putative transport protein [Salmonella typhimurium LT2].	putative transport protein, ethanolamine utilization
eutJ	0.329902	0.0686298	0.453571	0.129385	0.565429	0.415221	0.108681	0.010128	0.102116	0.0128814	0.123763	0.0215758	STM2462	AAL21356	ethanolamine utilization protein EUTJ. (SW:EUTJ_SALTY); putative heatshock protein (Hsp70) [Salmonella typhimurium LT2].	paral putative heatshock protein (Hsp70)
eutK	0.144522	0.00792945	0.153502	0.0556833	0.194645	0.0434488	6.05061	3.48853	6.21925	7.9623	3.91565	21.3037	STM2455	AAL21349	ethanolamine utilization; ethanolamine utilization protein EUTK precursor. (SW:EUTK_SALTY); putative carboxysome structural protein [Salmonella typhimurium LT2].	putative carboxysome structural protein, ethanolamine utilization
eutL	0.365075	0.102828	0.556484	0.0742516	0.450808	0.0330527	0.173313	0.0370029	0.129903	0.00616593	0.185046	0.0126834	STM2456	AAL21350	ethanolamine utilization; ethanolamine utilization protein EUTL. (SW:EUTL_SALTY); putative carboxysome structural protein [Salmonella typhimurium LT2].	putative carboxysome structural protein, ethanolamine utilization
eutM	0.379113	0.0262254	0.32653	0.0386892	0.2825	0.0337307	0.701267	0.496836	0.653342	0.42261	0.674398	0.454739	STM2465	AAL21359	ethanolamine utilization protein EUTM precursor. (SW:EUTM_SALTY); putative detox protein in ethanolamine utilization [Salmonella typhimurium LT2].	putative detox protein in ethanolamine utilization
eutN	0.110401	0.09856	0.200986	0.0796147	0.269485	0.163793	0.197032	0.0552677	0.211166	0.0358854	0.197924	0.0627781	STM2464	AAL21358	ethanolamine utilization protein EUTN. (SW:EUTN_SALTY); putative detox protein in ethanolamine utilization [Salmonella typhimurium LT2].	putative detox protein in ethanolamine utilization
eutP	0.105257	0.00327659	0.149326	0.0295768	0.20826	0.0887163	0.141687	0.0269662	0.0748725	0.00538951	0.115287	0.00400177	STM2469	AAL21363	ethanolamine utilization protein EUTP. (SW:EUTP_SALTY); putative ethanolamine utilization protein [Salmonella typhimurium LT2].	putative ethanolamine utilization protein
eutQ	0.0926584	0.0253614	0.128155	0.013993	0.21489	0.0336999	0.0875831	0.00467033	0.103962	0.00343173	0.105185	0.0158966	STM2468	AAL21362	ethanolamine utilization protein EUTQ. (SW:EUTQ_SALTY); putative ethanolamine utilization protein [Salmonella typhimurium LT2].	putative ethanolamine utilization protein
eutR	0.41309	0.118651	0.614449	0.792897	0.401431	0.0871786	0.429365	0.138014	0.47566	0.0891612	0.507224	0.0470629	STM2454	AAL21348	AraC/XylS family; ethanolamine operon regulatory protein. (SW:EUTR_SALTY); putative regulator ethanolamine operon [Salmonella typhimurium LT2].	putative regulator ethanolamine operon (AraC/XylS family)
eutS	0.0618671	0.0092674	0.089001	0.0298235	0.12512	0.0457402	0.164665	0.037514	0.126629	0.00375666	0.130688	0.0261111	STM2470	AAL21364	ethanolamine utilization protein EUTS. (SW:EUTS_SALTY); putative ethanol utilization carboxysome structural protein [Salmonella typhimurium LT2].	putative carboxysome structural protein, ethanol utilization
eutT	0.0891218	0.025895	0.167463	0.0275162	0.196103	0.0388472	0.165428	0.0472577	0.149251	0.0596282	0.150829	0.0233786	STM2467	AAL21361	ethanolamine utilization cobalamin adenosyltransferase. (SW:EUTT_SALTY); putative ethanolamine utilization cobalamin adenosyltransferase [Salmonella typhimurium LT2].	putative cobalamin adenosyltransferase, ethanolamine utilization
exbB	1.72327	0.0447035	3.45571	1.13083	4.28018	0.254776	0.328228	0.0652512	2.30219	0.675643	1.88919	0.599013	STM3159	AAL22033	tonB-dependent uptake of B colicins; biopolymer transport EXBB protein. (SW:EXBB_SALTY); uptake of enterochelin [Salmonella typhimurium LT2].	uptake of enterochelin; tonB-dependent uptake of B colicins
exbD	1.00045	0.0454229	1.70192	0.518681	1.89651	0.176631	0.42433	0.0754795	2.22265	0.54496	1.58371	0.112629	STM3158	AAL22032	Putative RBS for exbD; RegulonDB:STMS1H003194	uptake of enterochelin; tonB-dependent uptake of B colicins
exo	0.920157	0.121368	0.638766	0.0601899	0.58876	0.0366228	0.717473	0.147244	0.363796	0.0415357	0.363916	0.00961238	STM2972	AAL21851	similar to E. coli 5'-3' exonuclease (AAC75840.1); Blastp hit to AAC75840.1 (281 aa), 87% identity in aa 18 - 281; exonuclease IX, 5'-3' exonuclease [Salmonella typhimurium LT2].	exonuclease IX, 5'-3' exonuclease
exoX	1.209	0.0875807	1.36409	0.207957	1.46346	0.0310327	1.22537	0.150206	2.22106	0.444473	1.73001	0.143753	STM1878	AAL20794	degrades ss and ds DNA with 3'-5' polarity; similar to E. coli orf, hypothetical protein (AAC74914.1); Blastp hit to AAC74914.1 (220 aa), 90% identity in aa 1 - 219; DNA exonuclease X [Salmonella typhimurium LT2].	DNA exonuclease X, degrades ss and ds DNA with 3'-5' polarity
fabA	8.97904	1.41308	3.94881	1.30444	3.86829	1.06273	9.70837	3.61656	4.92335	1.69238	5.21185	0.720625	STM1067	AAL20000	Putative -35_signal for fabA; RegulonDB:STMLTH004466	beta-hydroxydecanoyl thioester dehydrase (trans-2-decenoyl-ACP isomerase)
fabB	14.5814	0.0780348	6.20905	1.73664	6.36578	1.45958	6.13603	0.333378	2.75545	0.422898	4.64886	1.66123	STM2378	AAL21279	similar to E. coli 3-oxoacyl-[acyl-carrier-protein] synthase I (AAC75383.1); Blastp hit to AAC75383.1 (406 aa), 96% identity in aa 1 - 404; 3-oxoacyl-[acyl-carrier-protein] synthase I [Salmonella typhimurium LT2].	3-oxoacyl-[acyl-carrier-protein] synthase I
fabD	13.9306	0.953829	13.0098	3.98946	13.067	2.46006	5.87405	2.79882	12.2848	1.22438	20.8361	3.31044	STM1194	AAL20123	malonyl coA-acyl carrier protein transacylase. (SW:FABD_SALTY); malonyl-CoA-[acyl-carrier-protein] transacylase [Salmonella typhimurium LT2].	malonyl-CoA-[acyl-carrier-protein] transacylase
fabF	20.8171	2.13828	17.4994	4.96951	16.8814	2.14295	8.0678	6.44117	7.11204	1.12697	10.2712	2.58918	STM1197	AAL20126	similar to E. coli 3-oxoacyl-[acyl-carrier-protein] synthase II (AAC74179.1); Blastp hit to AAC74179.1 (413 aa), 94% identity in aa 1 - 413; 3-oxoacyl-[acyl-carrier-protein] synthase II [Salmonella typhimurium LT2].	3-oxoacyl-[acyl-carrier-protein] synthase II
fabG	23.1244	0.488286	13.3683	3.08932	12.3888	2.86206	12.387	7.40484	11.3152	1.20957	19.7694	2.24623	STM1195	AAL20124	3-oxoacyl-[acyl-carrier protein] reductase. (SW:FABG_SALTY); 3-oxoacyl-[acyl-carrier-protein] reductase [Salmonella typhimurium LT2].	3-oxoacyl-[acyl-carrier-protein] reductase
fabH	9.83256	1.02101	5.14445	2.18586	5.51312	0.83343	5.38521	2.3504	4.44549	0.498534	7.44326	3.57436	STM1193	AAL20122	3-oxoacyl-[acyl-carrier-protein] synthase III. (SW:FABH_SALTY); 3-oxoacyl-[acyl-carrier-protein] synthase III; acetylCoA ACP transacylase [Salmonella typhimurium LT2].	3-oxoacyl-[acyl-carrier-protein] synthase III; acetylCoA ACP transacylase
fabI	15.7829	1.06449	4.21578	0.327797	3.88017	0.632479	9.99301	4.06267	2.32807	0.164919	3.06765	0.814494	STM1700	AAL20618	enoyl-[acyl-carrier-protein] reductase [NADH]. (SW:FABI_SALTY); enoyl-[acyl-carrier-protein] reductase (NADH) [Salmonella typhimurium LT2].	enoyl-[acyl-carrier-protein] reductase (NADH)
fabZ	10.0307	0.334323	5.34547	2.2648	5.01136	1.55742	5.70383	3.55945	3.22752	0.17369	9.17451	3.78719	STM0227	AAL19191	(3R)-hydroxymyristoyl-[acyl carrier protein] dehydratase. (SW:FABZ_SALTY); (3R)-hydroxymyristol acyl carrier protein dehydratase [Salmonella typhimurium LT2].	(3R)-hydroxymyristol acyl carrier protein dehydratase
fadA	1.45083	0.208033	0.685553	0.118872	0.654356	0.188111	3.26496	3.00883	1.81076	0.247455	1.20556	0.0192581	STM3982	AAL22826	similar to E. coli thiolase I; 3-ketoacyl-CoA thiolase; acetyl-CoA transferase (AAC76848.1); Blastp hit to AAC76848.1 (387 aa), 94% identity in aa 1 - 387; forms complex with FadB; 3-ketoacyl-CoA thiolase [Salmonella typhimurium LT2].	3-ketoacyl-CoA thiolase; (thiolase I, acetyl-CoA transferase), in complex with FadB catalyzes EC 2.3.1.16 reaction
fadB	1.31222	0.105794	0.615245	0.243485	0.558319	0.100968	3.07239	1.63103	1.62298	0.450753	1.10874	0.0926156	STM3983	AAL22827	Putative -35_signal for fadB; RegulonDB:STMLTH004637	3-hydroxyacyl-coA dehydrogenase (EC 1.1.1.35) of 4-enzyme FadB protein
fadD	0.733171	0.0273015	0.923983	0.317419	1.01194	0.118637	0.305154	0.0758861	0.320002	0.0435783	0.468863	0.128494	STM1818	AAL20733	long-chain-fatty-acid--CoA ligase; similar to E. coli acyl-CoA synthetase, long-chain-fatty-acid--CoA ligase (AAC74875.1); Blastp hit to AAC74875.1 (561 aa), 93% identity in aa 1 - 561; acyl-CoA synthetase [Salmonella typhimurium LT2].	acyl-CoA synthetase (long-chain-fatty-acid--CoA ligase)
fadH	0.331139	0.0104196	0.418079	0.0128129	0.419556	0.0611672	0.501857	0.459596	0.393381	0.133496	0.460244	0.038939	STM3219	AAL22092	similar to E. coli putative NADPH dehydrogenase (AAC76116.1); Blastp hit to AAC76116.1 (672 aa), 85% identity in aa 1 - 672; 2,4-dieonyl-coa reductase [Salmonella typhimurium LT2].	2,4-dieonyl-coa reductase
fadL	3.96541	0.17367	0.447599	0.102104	0.45405	0.0386991	2.83279	0.190471	0.70806	0.101665	0.69157	0.0712186	STM2391	AAL21292	sensitivity to phage T2; similar to E. coli transport of long-chain fatty acids; sensitivity to phage T2 (AAC75404.1); Blastp hit to AAC75404.1 (448 aa), 91% identity in aa 1 - 448; transport of long-chain fatty acids [Salmonella typhimurium LT2].	transport of long-chain fatty acids; sensitivity to phage T2
fadR	1.0694	0.0444198	2.0276	0.123992	1.89607	0.208867	0.946938	0.351182	1.19272	0.298985	1.31901	0.219196	STM1805	AAL20720	GntR family; similar to E. coli negative regulator for fad regulon, and positive activator of fabA (AAC74271.1); Blastp hit to AAC74271.1 (239 aa), 97% identity in aa 1 - 239; negative regulator of fad regulon; positive activator of fabA [Salmonella typhimurium LT2].	negative regulator for fad regulon and positive activator of fabA (GntR family)
fba	11.6918	0.895541	3.65374	0.990745	2.96423	0.310101	11.9699	4.07712	1.63419	0.382303	3.33638	0.465239	STM3068	AAL21943	similar to E. coli fructose-bisphosphate aldolase, class II (AAC75962.1); Blastp hit to AAC75962.1 (359 aa), 98% identity in aa 1 - 359; fructose-bisphosphate aldolase [Salmonella typhimurium LT2].	fructose-bisphosphate aldolase
fbaB	1.12894	0.16373	0.546905	0.125641	0.475216	0.0234439	0.737981	0.216329	0.431327	0.0209001	0.664196	0.0165853	STM2141	AAL21044	Putative RBS for fbaB; RegulonDB:STMS1H002285	3-oxoacyl-[acyl-carrier-protein] synthase I
fbp	7.35732	0.229625	0.915862	0.109657	0.861337	0.0826162	2.95025	0.999841	1.51482	0.0285302	1.35305	0.180404	STM4415	AAL23235	similar to E. coli fructose-bisphosphatase (AAC77189.1); Blastp hit to AAC77189.1 (332 aa), 97% identity in aa 1 - 332; fructose-bisphosphatase [Salmonella typhimurium LT2].	fructose-bisphosphatase
fdhD	0.773537	0.168643	0.838091	0.176247	1.11947	0.715156	1.77042	0.319316	1.09403	0.0456755	1.00399	0.00528476	STM4038	AAL22877	Ortholog of E. coli affects formate dehydrogenase-N (AAC76877.1); Blastp hit to AAC76877.1 (277 aa), 85% identity in aa 7 - 275	putative formate dehydrogenase formation protein
fdhE	6.78677	1.24366	1.83773	0.206026	1.58755	0.125596	3.94942	2.13732	2.94518	0.569848	2.33488	0.241261	STM4034	AAL22873	Mn_fn; similar to E. coli affects formate dehydrogenase-N (AAD13453.1); Blastp hit to AAD13453.1 (309 aa), 93% identity in aa 1 - 309; putative formate dehydrogenase formation protein [Salmonella typhimurium LT2].	putative formate dehydrogenase formation protein ? Mn_fn
fdhF	0.179456	0.0227379	0.291355	0.040603	0.28599	0.0180594	0.205926	0.0568655	0.207725	0.0322719	0.216078	0.0358717	STM4285	AAL23109	Putative RBS for fdhF; RegulonDB:STMS1H004182	formate dehydrogenase
fdnG	1.59696	0.252705	0.536681	0.0617844	0.565404	0.0245845	2.38202	1.5562	0.515293	0.202345	0.336256	0.070833	STM1570	AAL20488	similar to E. coli formate dehydrogenase-N, nitrate-inducible, alpha subunit (AAD13438.1); Blastp hit to AAD13438.1 (1015 aa), 93% identity in aa 1 - 1015; contains selenocysteine tRNA suppressible codon; putative molybdopterin oxidoreductases [Salmonella typhimurium LT2].	putative molybdopterin oxidoreductases
fdnH	1.13326	0.148508	0.425732	0.0933042	0.500731	0.0465507	1.13029	0.547788	0.264462	0.0208117	0.270659	0.00251896	STM1569	AAL20487	nitrate-inducible; similar to E. coli formate dehydrogenase-N, nitrate-inducible, iron-sulfur beta subunit (AAD13439.1); Blastp hit to AAD13439.1 (294 aa), 93% identity in aa 1 - 294; formate dehydrogenase-N, Fe-S beta subunit [Salmonella typhimurium LT2].	formate dehydrogenase-N, Fe-S beta subunit, nitrate-inducible
fdnI	0.843984	0.256958	0.407036	0.0907793	0.482142	0.0259507	1.19216	0.650596	0.319465	0.0915754	0.326576	0.0330448	STM1568	AAL20486	nitrate-inducible; similar to E. coli formate dehydrogenase-N, nitrate-inducible, cytochrome B556(Fdn) gamma subunit (AAD13440.1); Blastp hit to AAD13440.1 (217 aa), 98% identity in aa 1 - 217; formate dehydrogenase-N, cytochrome B556(Fdn) gamma subunit [Salmonella typhimurium LT2].	formate dehydrogenase-N, cytochrome B556(Fdn) gamma subunit, nitrate-inducible
fdoG	10.4163	0.522213	2.41967	0.725373	2.0569	0.610171	11.6894	5.01425	2.02838	0.753816	2.01401	0.5105	STM4037	AAL22876	Putative RBS for fdoG; RegulonDB:STMS1H003967	formate dehydrogenase
fdoH	10.9788	0.616901	1.19531	0.396289	1.00063	0.108043	8.1053	5.07744	0.78379	0.0222652	1.35367	0.186833	STM4036	AAL22875	similar to E. coli formate dehydrogenase-O, iron-sulfur subunit (AAD13455.1); Blastp hit to AAD13455.1 (300 aa), 93% identity in aa 1 - 300; formate dehydrogenase-O, Fe-S subunit [Salmonella typhimurium LT2].	formate dehydrogenase-O, Fe-S subunit
fdoI	11.1216	0.732049	1.08943	0.395231	1.05881	0.218957	7.45084	4.36713	0.917307	0.164593	1.1576	0.0780805	STM4035	AAL22874	similar to E. coli formate dehydrogenase, cytochrome B556 (FDO) subunit (AAD13454.1); Blastp hit to AAD13454.1 (211 aa), 96% identity in aa 1 - 211; formate dehydrogenase, cytochrome B556 (FDO) subunit [Salmonella typhimurium LT2].	formate dehydrogenase, cytochrome B556 (FDO) subunit
fdrA	0.0398326	0.0137259	0.164225	0.0599607	0.139755	0.00608064	0.156783	0.0357627	0.279799	0.0320345	0.297368	0.0292514	STM0529	AAL19483	Ortholog of E. coli involved in protein transport; multicopy suppressor of dominant negative ftsH mutants (AAC73620.1); Blastp hit to AAC73620.1 (555 aa), 82% identity in aa 1 - 555	putative acyl-CoA synthetase, involved in protein transport
fdx	7.5234	0.0156083	2.82725	0.452659	2.20797	0.255676	4.49666	0.418227	4.33297	1.35342	3.44879	0.478611	STM2538	AAL21432	electron carrer protein; believed to be involved in assembly of Fe-S clusters; similar to E. coli [2FE-2S] ferredoxin, electron carrer protein (AAC75578.1); Blastp hit to AAC75578.1 (111 aa), 94% identity in aa 1 - 111; [2FE-2S] ferredoxin [Salmonella typhimurium LT2].	[2FE-2S] ferredoxin, electron carrer protein, believed to be involved in assembly of Fe-S clusters
feoA	0.929913	0.00865637	2.4474	0.627816	2.35921	0.351655	0.433838	0.15312	4.32993	0.74216	3.59428	1.38191	STM3505	AAL22367	similar to E. coli ferrous iron transport protein A (AAC76433.1); Blastp hit to AAC76433.1 (75 aa), 96% identity in aa 1 - 75; ferrous iron transport protein A [Salmonella typhimurium LT2].	ferrous iron transport protein A
feoB	0.790358	0.0657762	1.35371	0.113903	1.3021	0.147408	0.618574	0.0373657	2.06098	0.224464	4.14788	1.66834	STM3506	AAL22368	FeoB family; ferrous iron transport protein B. (SW:FEOB_SALTY); ferrous iron transport protein B [Salmonella typhimurium LT2].	FeoB family, ferrous iron transport protein B
fepA	0.0892224	0.0173161	0.420328	0.0807773	0.447843	0.0371585	0.0936089	0.0104902	0.546411	0.0310535	0.448673	0.0629129	STM0585	AAL19536	similar to E. coli outer membrane receptor for ferric enterobactin (enterochelin) and colicins B and D (AAC73685.1); Blastp hit to AAC73685.1 (746 aa), 81% identity in aa 1 - 746; outer membrane porin, receptor for ferric enterobactin (enterochelin) and colicins B and D [Salmonella typhimurium LT2].	outer membrane porin, receptor for ferric enterobactin (enterochelin) and colicins B and D
fepB	0.234152	0.0411667	1.0179	0.124983	1.06189	0.04004	0.0971567	0.0207577	0.800192	0.275282	0.560156	0.044563	STM0594	AAL19545	Putative -35_signal for fepB; RegulonDB:STMLTH004687	ABC superfamily (peri_perm), ferric enterobactin (enterochelin) tranporter
fepC	0.198992	0.026444	0.367618	0.0942051	0.414204	0.0198193	0.295816	0.0404882	0.725798	0.133134	0.690306	0.0704298	STM0590	AAL19541	ABC superfamily (atp_bind); similar to E. coli ATP-binding component of ferric enterobactin transport (AAC73689.1); Blastp hit to AAC73689.1 (271 aa), 92% identity in aa 1 - 263; enterobactin transporter [Salmonella typhimurium LT2].	ABC s+uperfamily (atp_bind), enterobactin transporter
fepD	0.0797071	0.0072933	0.758466	0.211355	0.892351	0.0551939	0.0575469	0.00451891	0.519997	0.045896	0.541437	0.0972968	STM0592	AAL19543	Putative -35_signal for fepD; RegulonDB:STMLTH004686	ABC superfamily (membrane), ferric enterobactin (enterochelin) transporter
fepE	0.841167	0.0196688	0.733486	0.246174	0.913294	0.0597511	0.471734	0.155014	0.695041	0.167017	0.725644	0.0388077	STM0589	AAL19540	similar to E. coli ferric enterobactin (enterochelin) transport (AAC73688.1); Blastp hit to AAC73688.1 (377 aa), 73% identity in aa 1 - 373; ferric enterobactin (enterochelin) transporter [Salmonella typhimurium LT2].	ferric enterobactin (enterochelin) transporter
fepG	0.125731	0.0176835	0.3906	0.130661	0.460571	0.0295546	0.102677	0.01007	0.439201	0.0985382	0.460196	0.0254196	STM0591	AAL19542	ABC superfamily (membrane); similar to E. coli ferric enterobactin transport protein (AAC73690.1); Blastp hit to AAC73690.1 (330 aa), 86% identity in aa 2 - 330; ferric enterobactin transporter [Salmonella typhimurium LT2].	ABC superfamily (membrane), ferric enterobactin transporter
fes	0.11317	0.0170052	2.92946	0.537363	3.16536	0.430263	1.21269	1.46503	3.19668	13.6711	2.07482	5.93112	STM0586	AAL19537	Ortholog of E. coli enterochelin esterase (AAC73686.1); Blastp hit to AAC73686.1 (374 aa), 74% identity in aa 2 - 369	enterochelin esterase
ffh	4.56208	0.0209897	3.70932	0.78318	3.99927	0.344448	1.39918	0.408437	1.10029	0.0588692	1.66183	0.603946	STM2677	AAL21566	Putative RBS for ffh; RegulonDB:STMS1H002767	4.5S-RNP protein, GTP binding export factor, part of signal recognition particle with 4.5 RNA
fhlA	0.202878	0.00187441	0.365247	0.0608539	0.397969	0.156328	0.492469	0.204063	0.697362	0.0252642	0.906704	0.131593	STM2859	AAL21739	EBP family; formate hydrogenlyase transcriptional activator. (SW:FHLA_SALTY); formate hydrogen-lyase transcriptional activator for fdhF, hyc and hyp operons [Salmonella typhimurium LT2].	formate hydrogen-lyase transcriptional activator for fdhF, hyc and hyp operons (EBP family)
fhuA	0.658687	0.0517241	1.84596	0.214149	1.95448	0.0599646	0.688533	0.252081	2.26957	0.233256	1.90246	0.148	STM0191	AAL19155	Ortholog of E. coli outer membrane protein receptor for ferrichrome, colicin M, and phages T1, T5, and phi80 (AAC73261.1); Blastp hit to AAC73261.1 (747 aa), 68% identity in aa 1 - 747	outer membrane protein receptor / transporter for ferrichrome, colicin M, and phages T1, T5, and phi80
fhuB	0.251201	0.0475939	0.3185	0.0726176	0.33903	0.013028	0.0649795	0.00200056	0.242818	0.0115047	0.228938	0.0639039	STM0194	AAL19158	ABC superfamily (membrane); similar to E. coli hydroxamate-dependent iron uptake, cytoplasmic membrane component (AAC73264.1); Blastp hit to AAC73264.1 (660 aa), 90% identity in aa 9 - 660; hydroxamate-dependent iron uptake [Salmonella typhimurium LT2].	ABC superfamily (membrane), hydroxamate-dependent iron uptake
fhuC	0.319356	0.0984972	0.484462	0.224402	0.531162	0.0469583	0.11857	0.0165609	0.394628	0.0988176	0.496939	0.186907	STM0192	AAL19156	ABC superfamily (atp_bind); similar to E. coli ATP-binding component of hydroxymate-dependent iron transport (AAC73262.1); Blastp hit to AAC73262.1 (265 aa), 92% identity in aa 1 - 265; hydroxymate-dependent iron transport [Salmonella typhimurium LT2].	ABC superfamily (atp_bind), hydroxymate-dependent iron transport
fhuD	0.355693	0.126516	0.436079	0.153937	0.466345	0.0604649	0.150326	0.0364537	0.413408	0.0398732	0.530415	0.107656	STM0193	AAL19157	Putative RBS for fhuB; RegulonDB:STMS1H000567	ABC superfamily (bind _prot), hydroxamate-dependent iron uptake
fhuE	0.164954	0.21779	0.471272	0.0452013	0.633151	0.300827	0.115962	0.0114529	0.264645	0.00417773	0.24557	0.00847034	STM1204	AAL20133	Putative RBS for fhuE; RegulonDB:STMS1H001464	outer membrane receptor for Fe(III)-coprogen, Fe(III)-ferrioxamine B and Fe(III)-rhodotrulic acid uptake
fhuF	0.34066	0.0264552	1.12087	0.062697	1.09553	0.0507617	0.291261	0.0540051	1.5174	0.305912	0.936459	0.140884	STM4550	AAL23368	Ortholog of E. coli orf, hypothetical protein (AAC77323.1); Blastp hit to AAC77323.1 (262 aa), 73% identity in aa 1 - 262	ferric hydrozamate transport, involved in reduction of ferric iron in cytoplasmic ferrioxamine B
fic	0.322053	0.0232144	0.867741	0.115244	0.773323	0.0724502	0.325168	0.113297	0.705305	0.12368	0.80621	0.237263	STM3470	AAL22332	stationary phase induced gene; affects cell division; cell filamentation protein FIC. (SW:FIC_SALTY); putative cell filamentation protein [Salmonella typhimurium LT2].	putative cell filamentation protein, stationary phase induced gene, affects cell division
fidL	0.157212	0.0231102	0.319282	0.0773732	0.325391	0.0480277	0.11142	0.0173261	0.507119	0.0482305	0.499163	0.0353218	STM3758	AAL22616	Pathogenicity island encoded protein: SPI3; FidL (gi|4324611); putative inner membrane protein [Salmonella typhimurium LT2].	putative inner membrane protein
fimA	0.22234	0.159717	1.90689	0.513256	2.42771	0.653722	1.07984	1.07033	0.531341	0.395082	0.169703	0.0514503	STM0543	AAL19497	type-1 fimbrial protein, a chain precursor (TYPE-1A PILIN). (SW:FM1A_SALTY); major type 1 subunit fimbrin (pilin) [Salmonella typhimurium LT2].	major type 1 subunit fimbrin (pilin)
fimC	0.0818724	0.0215726	0.324778	0.0690136	0.396271	0.0676802	0.151136	0.0769176	0.19776	0.0812882	0.113567	0.00586207	STM0545	AAL19499	S. typhimurium chaperone protein FIMC precursor. (SW:FIMC_SALTY)	periplasmic chaperone, required for type 1 fimbriae
fimD	0.0629853	0.0208907	0.125147	0.0214877	0.158907	0.0194608	0.146825	0.074728	0.146768	0.0313941	0.119923	0.00523742	STM0546	AAL19500	outer membrane usher protein FIMD precursor. (SW:FIMD_SALTY); outer membrane usher protein [Salmonella typhimurium LT2].	outer membrane usher protein
fimF	0.137692	0.0212415	0.225089	0.0321471	0.2052	0.0299516	0.135549	0.0405464	0.242625	0.0477826	0.218613	0.015867	STM0548	AAL19502	S. typhimurium fimbrial-like protein FIMF precursor. (SW:FIMF_SALTY)	putative fimbrial protein
fimH	0.0651442	0.00965512	0.138694	0.0121887	0.147229	0.00978065	0.18982	0.0259941	0.282886	0.0348953	0.199747	0.0123847	STM0547	AAL19501	FIMH protein precursor. (SW:FIMH_SALTY); minor fimbrial subunit [Salmonella typhimurium LT2].	minor fimbrial subunit
fimI	0.314394	0.0046809	1.04006	0.0832521	1.00532	0.126851	0.185216	0.0722984	0.184292	0.0727605	0.116792	0.0137115	STM0544	AAL19498	S. typhimurium fimbrin-like protein FIMI. (SW:FIMI_SALTY)	fimbrial protein internal segment
fimW	0.0778378	0.00727116	0.157216	0.0207207	0.168819	0.00838358	1.67577	1.37023	0.208984	0.475518	0.523154	0.112136	STM0552	AAL19506	Putative RBS for fimW; RegulonDB:STMS1H000883	putative fimbrial protein
fimY	0.0728156	0.00943423	0.212767	0.0287821	0.22545	0.0226751	0.0552948	0.00778178	0.320734	0.148314	0.178024	0.0185867	STM0550	AAL19504	fimbriae Y protein. (SW:FIMY_SALTY); putative regulatory protein [Salmonella typhimurium LT2].	putative regulatory protein
fimZ	0.0546682	0.00484155	0.127126	0.0375411	0.149444	0.0250525	0.136478	0.0303195	0.168454	0.0285359	0.141064	0.0160136	STM0549	AAL19503	Putative RBS for fimZ; RegulonDB:STMS1H000880	fimbrial protein Z, putative transcriptional regulator (LuxR/UhpA family)
fis	8.14422	0.646026	4.14394	1.72914	4.12426	1.8678	10.9109	5.20906	8.34475	0.445192	18.8478	4.09593	STM3385	AAL22254	DNA-binding protein FIS (factor-for-inversion stimulation protein)(HIN recombinational enhancer binding protein). (SW:FIS_ECOLI); site-specific DNA inversion stimulation factor [Salmonella typhimurium LT2].	site-specific DNA inversion stimulation factor
fixA	0.0495551	0.00597483	0.0550981	0.00822079	0.0535779	0.0048475	0.0321245	0.00449991	0.0396575	0.00650117	0.0300462	0.00515724	STM0075	AAL19039	similar to E. coli probable flavoprotein subunit, carnitine metabolism (AAC73152.1); Blastp hit to AAC73152.1 (268 aa), 87% identity in aa 13 - 268; putative flavoprotein reductase, carnitine metabolism [Salmonella typhimurium LT2].	putative flavoprotein reductase, carnitine metabolism
fixB	0.0418914	0.00668267	0.0622865	0.0154618	0.0556374	0.0128341	0.111148	0.0130546	0.137262	0.0173358	0.131204	0.017549	STM0076	AAL19040	similar to E. coli probable flavoprotein subunit, carnitine metabolism (AAC73153.1); Blastp hit to AAC73153.1 (313 aa), 84% identity in aa 1 - 313; putative electron transfer flavoprotein, carnitine metabolism [Salmonella typhimurium LT2].	putative electron transfer flavoprotein, carnitine metabolism
fixC	0.047823	0.00523608	0.0894902	0.00826341	0.0883055	0.00209626	0.1334	0.019537	0.282309	0.0173167	0.259199	0.0249833	STM0077	AAL19041	similar to E. coli flavoprotein; electron transport (AAC73154.1); Blastp hit to AAC73154.1 (428 aa), 88% identity in aa 1 - 428; related to carnitine metabolism protein [Salmonella typhimurium LT2].	related to carnitine metabolism
fixX	0.121752	0.00507117	0.130179	0.0195671	0.122288	0.0247431	0.107053	0.009504	0.189491	0.0462754	0.150819	0.0474483	STM0078	AAL19042	carnitine metabolism; similar to E. coli putative ferredoxin (AAC73155.1); Blastp hit to AAC73155.1 (95 aa), 88% identity in aa 1 - 95; putative ferredoxin [Salmonella typhimurium LT2].	putative ferredoxin, carnitine metabolism
fklB	5.84751	0.0622482	1.71613	0.25978	1.66353	0.164901	4.47511	0.67526	1.07796	0.385305	1.30999	0.0627334	STM4397	AAL23217	similar to E. coli FKBP-type 22KD peptidyl-prolyl cis-trans isomerase (rotamase) (AAC77164.1); Blastp hit to AAC77164.1 (259 aa), 92% identity in aa 41 - 259; FKBP-type 22KD peptidyl-prolyl cis-trans isomerase; rotamase [Salmonella typhimurium LT2].	FKBP-type 22KD peptidyl-prolyl cis-trans isomerase (rotamase)
fldA	6.90068	0.528937	2.3192	0.272392	2.36038	0.188354	5.90726	0.567076	1.48664	0.513866	1.19384	0.181284	STM0694	AAL19638	similar to E. coli flavodoxin 1 (AAC73778.1); Blastp hit to AAC73778.1 (176 aa), 97% identity in aa 1 - 176; flavodoxin 1 [Salmonella typhimurium LT2].	flavodoxin 1
fldB	1.38279	0.130893	1.29834	0.241198	1.43941	0.193385	1.17017	0.106114	1.62434	0.622387	1.30337	0.264512	STM3045	AAL21920	flavodoxin 2. (SW:FLAW_SALTY); flavodoxin 2 [Salmonella typhimurium LT2].	flavodoxin 2
flgA	3.86374	0.80955	0.25308	0.0182939	0.229408	0.0188868	4.42879	2.06956	0.314474	0.0284815	0.248803	0.0380069	STM1173	AAL20103	assembly of basal-body periplasmic P ring; flagella basal body P-ring formation protein FLGA precursor. (SW:FLGA_SALTY); flagellar biosynthesis protein [Salmonella typhimurium LT2].	flagellar biosynthesis; assembly of basal-body periplasmic P ring
flgB	11.2266	1.89339	0.158396	0.0120909	0.163546	0.00238375	16.8411	6.50018	0.202241	0.0215084	0.165105	0.0391949	STM1174	AAL20104	cell-proximal portion of basal-body rod; flagellar basal-body rod protein FLGB (putative proximal rod protein). (SW:FLGB_SALTY); flagellar biosynthesis protein [Salmonella typhimurium LT2].	flagellar biosynthesis, cell-proximal portion of basal-body rod
flgC	11.8174	1.79938	0.123561	0.0172039	0.121862	0.00879428	15.1398	6.48592	0.128903	0.00616661	0.0918613	0.00616105	STM1175	AAL20105	cell-proximal portion of basal-body rod; flagellar basal-body rod protein FLGC (putative proximal rod protein). (SW:FLGC_SALTY); flagellar biosynthesis protein [Salmonella typhimurium LT2].	flagellar biosynthesis, cell-proximal portion of basal-body rod
flgD	18.5865	0.701665	0.104085	0.0145022	0.111123	0.0115085	16.2515	9.69517	0.117108	0.0337981	0.0953145	0.0140884	STM1176	AAL20106	initiation of hook assembly; basal-body rod modification protein FLGD. (SW:FLGD_SALTY); flagellar biosynthesis protein [Salmonella typhimurium LT2].	flagellar biosynthesis, initiation of hook assembly
flgE	21.2909	1.43146	0.126863	0.0128168	0.125763	0.0172233	16.3606	9.07103	0.135823	0.0245603	0.123271	0.0120642	STM1177	AAL20107	flagellar biosynthesis; flagellar hook protein flge. (SW:FLGE_SALTY); hook protein [Salmonella typhimurium LT2].	flagellar biosynthesis, hook protein
flgF	14.9475	3.66834	0.18258	0.0152138	0.176379	0.0098879	14.0266	9.0552	0.257648	0.00377134	0.229828	0.0239408	STM1178	AAL20108	cell-proximal portion of basal-body rod; flagellar basal-body rod protein flgf (putative proximal rod protein). (SW:FLGF_SALTY); flagellar biosynthesis protein [Salmonella typhimurium LT2].	flagellar biosynthesis, cell-proximal portion of basal-body rod
flgG	14.3907	0.643392	0.0973686	0.0209357	0.095138	0.0158076	8.23013	5.77054	0.0729789	0.0125422	0.0747977	0.0109832	STM1179	AAL20109	cell-distal portion of basal-body rod; flagellar basal-body rod protein flgg (distal rod protein). (SW:FLGG_SALTY); flagellar biosynthesis protein [Salmonella typhimurium LT2].	flagellar biosynthesis, cell-distal portion of basal-body rod
flgH	7.98765	0.524517	0.0971212	0.0114425	0.093755	0.0104216	4.58939	11.6246	1.19618	2.15091	4.38844	175.564	STM1180	AAL20110	basal-body outer-membrane L (lipopolysaccharide layer) ring protein; flagellar l-ring protein precursor (basal body l-ring protein). (SW:FLGH_SALTY); flagellar biosynthesis protein [Salmonella typhimurium LT2].	flagellar biosynthesis, basal-body outer-membrane L (lipopolysaccharide layer) ring protein
flgI	4.84085	0.0878675	0.0896333	0.0109673	0.0845624	0.00770356	4.31766	1.6862	0.12499	0.0158421	0.105996	0.0145597	STM1181	AAL20111	flagellar p-ring protein precursor. (SW:FLGI_SALTY); putative flagella basal body protein [Salmonella typhimurium LT2].	putative flagella basal body protein
flgJ	3.52909	0.233831	0.0971999	0.0224584	0.0918388	0.00483265	6.89424	0.646169	4.13779	5.83504	7.05407	4.02605	STM1182	AAL20112	flagellar protein flgj. (SW:FLGJ_SALTY); flagellar biosynthesis protein [Salmonella typhimurium LT2].	flagellar biosynthesis
flgK	8.86599	1.68426	1.58033	0.11939	1.37369	0.206513	5.49702	2.05895	1.2823	0.167515	0.775377	0.0789375	STM1183	AAL20113	flagellar biosynthesis protein; flagellar hook-associated protein 1 (HAP1). (SW:FLGK_SALTY); hook-filament junction protein 1 [Salmonella typhimurium LT2].	flagellar biosynthesis, hook-filament junction protein 1
flgL	12.9753	0.782452	1.98146	0.600396	1.99869	0.324446	15.7767	9.75024	1.35891	0.542365	0.834245	0.0826087	STM1184	AAL20114	S. typhimurium flagellar hook-associated protein 3 (HAP3) (hook-filament junctionprotein). (SW:FLGL_SALTY)	flagellar biosynthesis; hook-filament junction protein
flgM	9.25365	0.755876	1.49051	0.0274107	1.2491	0.268294	9.73067	2.19301	1.52503	0.820582	0.416548	0.0999371	STM1172	AAL20102	anti-sigma; negative regulator of flagellin synthesis (anti-sigma-28 factor). (SW:FLGM_SALTY); anti-FliA factor; RflB protein [Salmonella typhimurium LT2].	anti-FliA (anti-sigma) factor; also known as RflB protein
flgN	6.00074	0.904208	0.933827	0.21241	0.924583	0.190829	7.29484	4.04871	1.15632	0.236701	1.4161	1.3976	STM1171	AAL20101	belived to be export chaperone for FlgK and FlgL; flagella synthesis protein FLGN. (SW:FLGN_SALTY); flagellar biosynthesis protein [Salmonella typhimurium LT2].	flagellar biosynthesis: belived to be export chaperone for FlgK and FlgL
flhB	1.02393	0.466873	0.134656	0.0388608	0.142755	0.00957319	0.621667	0.229727	0.214402	0.024301	0.233921	0.0347076	STM1914	AAL20830	flagellar biosynthetic protein FLHB. (SW:FLHB_SALTY); putative part of export apparatus for flagellar proteins [Salmonella typhimurium LT2].	putative part of export apparatus for flagellar proteins
flhC	1.60099	0.0245874	1.7177	0.384804	1.62203	0.372161	2.3291	1.04852	1.35215	0.467848	1.05218	0.135419	STM1924	AAL20840	acts on class 2 operons; flagellar transcriptional activator FLHC. (SW:FLHC_SALTY); regulator of flagellar biosynthesis [Salmonella typhimurium LT2].	regulator of flagellar biosynthesis, acts on class 2 operons
flhD	0.868406	1.81469	1.77562	0.681458	2.10486	0.509991	4.03431	0.791559	2.47353	0.280972	2.34212	0.412843	STM1925	AAL20841	acts on class 2 operons; flagellar transcriptional activator FLHD. (SW:FLHD_SALTY); regulator of flagellar biosynthesis, [Salmonella typhimurium LT2].	regulator of flagellar biosynthesis, acts on class 2 operons
flhE	1.14608	0.276745	0.185885	0.0395839	0.189192	0.00872985	1.1147	0.282039	0.27396	0.0296097	0.258031	0.0153941	STM1912	AAL20828	flagellar protein FLHE precursor. (SW:FLHE_SALTY); flagellar protein [Salmonella typhimurium LT2].	flagellar protein
fliA	10.0261	5.71307	0.917498	0.143641	0.889659	0.163768	12.2896	6.10705	0.714605	0.205341	0.53156	0.0602394	STM1956	AAL20868	transcription of late flagellar genes (class 3a and 3b operons); RNA polymerase sigma factor for flagellar operon (sigma-f factor)(sigma-27) (sigma-28). (SW:FLIA_SALTY); sigma F (sigma 28) factor of RNA polymerase [Salmonella typhimurium LT2].	sigma F (sigma 28) factor of RNA polymerase, transcription of late flagellar genes (class 3a and 3b operons)
fliB	3.09864	0.266816	0.305161	0.108081	0.30918	0.0351995	1.66687	1.52722	0.250015	0.0671083	0.171186	0.0281378	STM1958	AAL20870	lysine-N-methylase. (SW:FLIB_SALTY); N-methylation of lysine residues in flagellin [Salmonella typhimurium LT2].	N-methylation of lysine residues in flagellin
fliC	39.0962	7.74847	5.13637	1.27152	4.88293	0.30712	86.4621	90.7174	9.50558	3.37104	3.71378	0.511282	STM1959	AAL20871	filament structural protein; flagellin (phase-1-I flagellin). (SW:FLIC_SALTY); flagellar biosynthesis; flagellin [Salmonella typhimurium LT2].	flagellar biosynthesis; flagellin, filament structural protein
fliD	5.56134	1.49883	1.30986	0.0518259	1.29829	0.0530461	1.79933	0.614868	1.35561	0.455142	1.09136	0.203059	STM1960	AAL20872	flagellar biosynthesis; enables filament assembly; flagellar hook-associated protein 2 (HAP2) (filament CAP protein)(flagellar CAP protein). (SW:FLID_SALTY); filament capping protein [Salmonella typhimurium LT2].	flagellar biosynthesis; filament capping protein; enables filament assembly
fliE	4.21942	1.85099	0.183339	0.038276	0.175171	0.0216024	4.09995	2.58073	0.311633	0.0440389	0.1762	0.00841656	STM1968	AAL20880	flagellar hook-basal body complex protein FLIE. (SW:FLIE_SALTY); putative flagellar hook-basal body protein [Salmonella typhimurium LT2].	putative Flagellar hook-basal body protein
fliF	1.27304	0.236715	0.418529	0.0352262	0.383579	0.0449431	5.13913	2.27102	0.162942	0.0509455	0.122187	0.00736175	STM1969	AAL20881	flagellar biosynthesis; flagellar M-ring protein. (SW:FLIF_SALTY); basal-body MS (membrane and supramembrane)-ring and collar protein [Salmonella typhimurium LT2].	flagellar biosynthesis; basal-body MS(membrane and supramembrane)-ring and collar protein
fliG	6.75387	1.15753	0.0941572	0.0193596	0.0859649	0.0107565	3.92969	5.27822	6.53315	4.85223	0.57092	0.200052	STM1970	AAL20882	component of motor switching and energizing; flagellar motor switch protein FLIG. (SW:FLIG_SALTY); flagellar biosynthesis protein [Salmonella typhimurium LT2].	flagellar biosynthesis, component of motor switching and energizing
fliH	6.49898	0.597729	0.215152	0.00645379	0.20441	0.0246234	5.28451	1.19556	0.328872	0.0212815	0.314202	0.0716907	STM1971	AAL20883	S. typhimurium flagellar assembly protein FLIH. (SW:FLIH_SALTY)	flagellar biosynthesis; possible export of flagellar proteins
fliI	2.66249	0.413606	0.194138	0.0171194	0.210734	0.0324762	3.66298	1.11733	0.227837	0.0679055	0.213998	0.0296254	STM1972	AAL20884	flagellum-specific ATP synthase. (SW:FLII_SALTY); flagellum-specific ATP synthase [Salmonella typhimurium LT2].	flagellum-specific ATP synthase
fliJ	2.61829	0.141011	0.0886091	0.0184786	0.089187	0.00395193	3.77709	2.42888	0.12574	0.0457096	0.100449	0.0194262	STM1973	AAL20885	flagellar FLIJ protein. (SW:FLIJ_SALTY); flagellar FliJ protein [Salmonella typhimurium LT2].	flagellar fliJ protein
fliK	3.58617	1.716	0.162283	0.0118764	0.147998	0.00432853	5.03757	2.33384	0.21786	0.00953848	0.210227	0.0219089	STM1974	AAL20886	flagellar hook-length control protein. (SW:FLIK_SALTY); flagellar hook-length control protein [Salmonella typhimurium LT2].	flagellar hook-length control protein
fliL	7.14532	0.998424	0.119233	0.00317933	0.114237	0.0143418	6.72751	2.57258	0.561902	0.0856376	0.588292	0.0738344	STM1975	AAL20887	flagellar FLIL protein. (SW:FLIL_SALTY); flagellar biosynthesis [Salmonella typhimurium LT2].	flagellar biosynthesis
fliM	5.68244	0.482595	0.170072	0.0236614	0.172956	0.0124846	7.55445	3.2511	0.29244	0.0369731	0.339226	0.0213046	STM1976	AAL20888	component of motor switch and energizing; flagellar motor switch protein FLIM. (SW:FLIM_SALTY); flagellar biosynthesis protein [Salmonella typhimurium LT2].	flagellar biosynthesis, component of motor switch and energizing
fliN	9.20084	1.60534	0.959397	0.183545	0.947038	0.171992	8.60066	3.28164	0.706503	0.144244	1.22697	0.140134	STM1977	AAL20889	component of motor switch and energizing; flagellar motor switch protein FLIM. (SW:FLIN_SALTY); flagellar biosynthesis protein [Salmonella typhimurium LT2].	flagellar biosynthesis, component of motor switch and energizing
fliO	4.55321	0.0621958	0.835567	0.167158	0.764493	0.110867	7.10791	3.14914	0.850349	0.0581573	1.07596	0.0747415	STM1978	AAL20890	flagellar protein FLIO. (SW:FLIO_SALTY); flagellar biosynthesis protein [Salmonella typhimurium LT2].	flagellar biosynthesis
fliP	2.32622	0.568142	0.40465	0.0872813	0.365912	0.066339	2.33401	0.891617	0.440087	0.0402819	0.553826	0.108593	STM1979	AAL20891	flagellar biosynthetic protein FLIP. (SW:FLIP_SALTY); flagellar biosynthesis protein [Salmonella typhimurium LT2].	flagellar biosynthesis
fliQ	1.15461	0.294833	0.297362	0.0745967	0.324496	0.0113604	1.86085	1.07006	1.0235	0.349456	0.894276	0.0124732	STM1980	AAL20892	flagellar biosynthetic protein FLIQ. (SW:FLIQ_SALTY); flagellar biosynthesis protein [Salmonella typhimurium LT2].	flagellar biosynthesis
fliR	0.294764	0.0342853	0.192137	0.014428	0.20786	0.0394585	1.7695	27.5637	0.371647	0.167641	0.242728	0.0208587	STM1981	AAL20893	flagellar biosynthetic protein FLIR. (SW:FLIR_SALTY); putative flagellar biosynthetic protein [Salmonella typhimurium LT2].	putative flagellar biosynthetic protein
fliS	6.67415	1.20173	0.509228	0.0781471	0.453973	0.0679759	10.8193	4.12342	0.675938	0.203148	0.313185	0.0375593	STM1961	AAL20873	flagellar biosynthesis; flagellar protein FLIS. (SW:FLIS_SALTY); repressor of class 3a and 3b operons (RflA activity) [Salmonella typhimurium LT2].	flagellar biosynthesis; repressor of class 3a and 3b operons (RflA activity)
fliT	3.82647	1.82938	0.778486	0.160663	0.628408	0.0674513	10.1799	1.71662	0.834696	0.216175	0.531722	0.0386069	STM1962	AAL20874	flagellar biosynthesis; flagellar protein FLIT. (SW:FLIT_SALTY); possible export chaperone for FliD [Salmonella typhimurium LT2].	flagellar biosynthesis; possible export chaperone for FliD
fliY	3.056	0.380506	1.46367	0.195882	1.91293	1.03372	2.39205	1.71076	1.2065	0.434935	0.790433	0.296152	STM1954	AAL20866	similar to E. coli putative periplasmic binding transport protein (AAC74987.1); Blastp hit to AAC74987.1 (266 aa), 92% identity in aa 1 - 266; putative periplasmic binding transport protein [Salmonella typhimurium LT2].	putative periplasmic binding transport protein
fliZ	8.7423	0.155705	0.501653	0.109692	0.545329	0.00424147	17.6761	11.8443	0.855398	0.279548	0.734764	0.035588	STM1955	AAL20867	FLIZ protein. (SW:FLIZ_SALTY); putative regulator of FliA [Salmonella typhimurium LT2].	putative regulator of FliA
fljA	0.652513	0.0124485	0.86202	0.116766	2.21349	8.38599	0.544306	0.116675	2.84541	2.42802	1.59571	0.469982	STM2770	AAL21656	flagellar synthesis; repressor of phase-1 flagellin gene. (SW:FLJA_SALTY); repressor of fliC [Salmonella typhimurium LT2].	Flagellar synthesis: repressor of fliC
fljB	74.0067	2.58493	5.45022	1.49495	5.0526	0.141421	95.1247	106.482	9.2967	2.95923	3.45209	0.242092	STM2771	AAL21657	phase 2 flagellin; flagellar synthesis; phase-2 flagellin. (SW:FLJB_SALTY); filament structural protein [Salmonella typhimurium LT2].	Flagellar synthesis: phase 2 flagellin (filament structural protein)
flk	0.693858	0.123372	0.940311	0.0994266	0.973905	0.07372	0.915576	0.113653	1.25048	0.18878	1.46523	0.134417	STM2371	AAL21272	Couples flagellar P- and L-ring assembly to flagellar morphogenesis; Flk (gi|1930001); cell division protein [Salmonella typhimurium LT2].	Couples flagellar P- and L-ring assembly to flagellar morphogenesis; cell division
fmt	2.51443	0.0339679	1.76644	0.105467	1.659	0.112601	1.67004	0.475503	1.00176	0.221696	1.34433	0.456121	STM3407	AAL22270	similar to E. coli 10-formyltetrahydrofolate:L-methionyl-tRNA(fMet) N-formyltransferase (AAC76313.1); Blastp hit to AAC76313.1 (315 aa), 91% identity in aa 1 - 314; 10-formyltetrahydrofolate:L-methionyl-tRNA(fMet) N-formyltransferase [Salmonella typhimurium LT2].	10-formyltetrahydrofolate:L-methionyl-tRNA(fMet) N-formyltransferase
fnr	8.13165	2.08012	9.49055	1.52049	7.97164	1.20722	7.64152	4.03874	6.9385	1.03761	4.25099	0.584139	STM1660	AAL20578	S. typhimurium fumarate and nitrate reduction regulatory protein. (SW:FNR_SALTY)	transcriptional regulation of aerobic, anaerobic respiration, osmotic balance (CRP family)
focA	1.47985	0.0986654	1.06096	0.453068	1.14429	0.327762	1.75344	0.206466	0.67511	0.153435	1.31973	0.363776	STM0974	AAL19908	formate channel 1; putative FNT family member; similar to E. coli probable formate transporter (formate channel 1) (AAC73990.1); Blastp hit to AAC73990.1 (285 aa), 95% identity in aa 1 - 285; formate transporter [Salmonella typhimurium LT2].	putative FNT family, formate transporter (formate channel 1)
folA	1.25629	0.121977	2.13739	0.277496	1.92995	0.313483	1.18692	1.18144	1.74241	0.497507	2.06358	0.547595	STM0087	AAL19051	trimethoprim resistance; similar to E. coli dihydrofolate reductase type I; trimethoprim resistance (AAC73159.1); Blastp hit to AAC73159.1 (159 aa), 96% identity in aa 1 - 159; dihydrofolate reductase type I [Salmonella typhimurium LT2].	dihydrofolate reductase type I; trimethoprim resistance
folB	0.991951	0.222813	3.53434	0.986749	3.28835	0.942691	0.782521	0.40453	4.85923	1.59799	4.42277	0.793483	STM3206	AAL22080	contains dihydroneopterin triphosphate 2'-epimerase activity; similar to E. coli putative kinase (AAC76094.1); Blastp hit to AAC76094.1 (123 aa), 93% identity in aa 1 - 120; dihydroneopterin aldolase [Salmonella typhimurium LT2].	dihydroneopterin aldolase, also has dihydroneopterin triphosphate 2'-epimerase activity
folC	3.40576	0.426081	2.09947	0.218862	1.91547	0.209436	1.67568	0.0573541	1.08271	0.0448532	1.91418	0.402192	STM2365	AAL21266	multifunctional; contains formylTHF polyglutamate synthase activity; similar to E. coli dihydrofolate:folylpolyglutamate synthetase; dihydrofolate synthetase (AAC75375.1); Blastp hit to AAC75375.1 (422 aa), 87% identity in aa 4 - 422; folylpolyglutamate synthase; dihydrofolate synthase [Salmonella typhimurium LT2].	multifunctional folylpolyglutamate synthase; dihydrofolate synthase, also has formylTHF polyglutamate synthase activity
folD	1.83159	0.0893417	1.16473	0.0857983	1.11142	0.0758404	2.24146	0.415525	1.72084	0.698811	1.95436	0.151804	STM0542	AAL19496	bifunctional; similar to E. coli 5,10-methylene-tetrahydrofolate dehydrogenase; 5,10-methylene-tetrahydrofolate cyclohydrolase (AAC73631.1); Blastp hit to AAC73631.1 (288 aa), 95% identity in aa 1 - 286; 5,10-methylene-tetrahydrofolate dehydrogenase; 5,10-methylene-tetrahydrofolate cyclohydrolase [Salmonella typhimurium LT2].	bifunctional 5,10-methylene-tetrahydrofolate dehydrogenase and 5,10-methylene-tetrahydrofolate cyclohydrolase
folE	1.9605	0.12536	2.11323	0.0658755	1.69579	0.0424611	1.75984	0.38563	1.62471	0.154488	1.39664	0.398561	STM2193	AAL21097	Putative RBS for folE; RegulonDB:STMS1H002336	GTP cyclohydrolase I
folK	0.786961	0.155955	0.356332	0.0496499	0.33163	0.0287837	0.949239	0.28342	0.340543	0.0510315	0.458904	0.115776	STM0183	AAL19147	similar to E. coli 7,8-dihydro-6-hydroxymethylpterin- pyrophosphokinase (AAC73253.1); Blastp hit to AAC73253.1 (159 aa), 87% identity in aa 1 - 148; 7,8-dihydro-6-hydroxymethylpterin-pyrophosphokinase, PPPK [Salmonella typhimurium LT2].	7, 8-dihydro-6-hydroxymethylpterin-pyrophosphokinase, PPPK
folP	1.55431	0.056927	1.88925	0.358011	1.80938	0.350207	0.821325	0.137067	1.18365	0.197674	2.24319	0.316875	STM3295	AAL22165	similar to E. coli 7,8-dihydropteroate synthase (AAC76209.1); Blastp hit to AAC76209.1 (297 aa), 91% identity in aa 16 - 297; 7,8-dihydropteroate synthase [Salmonella typhimurium LT2].	7,8-dihydropteroate synthase
foxA	0.177234	0.0309208	0.335338	0.074839	0.352248	0.0251363	0.278736	0.762096	0.406721	0.130323	0.327436	0.0235184	STM0364	AAL19318	S. typhimurium ferrioxamine B receptor precursor. (SW:FOXA_SALTY)	ferrioxamine receptor
fpr	0.810819	0.120392	0.679253	0.0444305	0.626965	0.086127	0.805819	0.0933975	0.718873	0.0558854	0.985526	0.202056	STM4084	AAL22924	similar to E. coli ferredoxin-NADP reductase (AAC76906.1); Blastp hit to AAC76906.1 (248 aa), 89% identity in aa 1 - 248; ferredoxin-NADP reductase [Salmonella typhimurium LT2].	ferredoxin-NADP reductase
frdA	2.56297	0.544248	1.98667	0.404636	2.17379	0.660409	7.30687	0.498676	0.448499	0.0149993	0.628856	0.0464805	STM4343	AAL23166	anaerobic; flavoprotein subunit; similar to E. coli fumarate reductase, anaerobic, flavoprotein subunit (AAC77114.1); Blastp hit to AAC77114.1 (602 aa), 95% identity in aa 1 - 595; fumarate reductase [Salmonella typhimurium LT2].	fumarate reductase, anaerobic, flavoprotein subunit
frdB	1.41068	0.00981009	0.611861	0.309302	0.678083	0.454269	7.83169	2.19096	0.276316	0.00379992	0.316727	0.0242165	STM4342	AAL23165	anaerobic; Fe-S protein subunit; similar to E. coli fumarate reductase, anaerobic, iron-sulfur protein subunit (AAC77113.1); Blastp hit to AAC77113.1 (244 aa), 95% identity in aa 1 - 244; fumarate reductase [Salmonella typhimurium LT2].	fumarate reductase, anaerobic, Fe-S protein subunit
frdC	1.51743	0.112683	0.504415	0.206685	0.552136	0.396529	4.87659	1.1656	0.200716	0.0130316	0.231642	0.00417982	STM4341	AAL23164	anaerobic; membrane anchor polypeptide; similar to E. coli fumarate reductase, anaerobic, membrane anchor polypeptide (AAC77112.1); Blastp hit to AAC77112.1 (131 aa), 89% identity in aa 1 - 131; fumarate reductase [Salmonella typhimurium LT2].	fumarate reductase, anaerobic, membrane anchor polypeptide
frdD	1.26989	0.270282	0.418069	0.132114	0.432976	0.166959	1.81529	3.80208	0.351212	0.127685	0.359841	0.0450418	STM4340	AAL23163	anaerobic; membrane anchor polypeptide; similar to E. coli fumarate reductase, anaerobic, membrane anchor polypeptide (AAC77111.1); Blastp hit to AAC77111.1 (119 aa), 92% identity in aa 1 - 119; fumarate reductase [Salmonella typhimurium LT2].	fumarate reductase, anaerobic, membrane anchor polypeptide
frr	17.8018	0.481791	4.60944	1.53449	4.59986	1.06769	7.65277	2.42264	3.67971	0.22507	5.18235	0.75671	STM0219	AAL19183	Ortholog of E. coli ribosome releasing factor (AAC73283.1); Blastp hit to AAC73283.1 (185 aa), 93% identity in aa 1 - 185	ribosome releasing factor
fruA	0.114159	0.0224728	1.28313	0.187481	1.26279	0.295635	0.241117	0.325533	0.977988	0.269009	3.46943	1.19491	STM2204	AAL21108	Putative RBS for fruA; RegulonDB:STMS1H002347	Sugar Specific PTS system, fructose-specific transport protein
fruF	0.767501	0.197456	2.17013	0.0512735	2.3907	0.155917	0.415874	0.0559278	0.749133	0.188073	2.03923	0.352072	STM2206	AAL21110	Putative RBS for fruF; RegulonDB:STMS1H002349	phosphoenolpyruvate-dependent sugar phosphotransferase system, EIIA 2
fruK	0.0516079	0.00763024	1.31632	0.155803	1.39169	0.160825	0.465453	0.123443	0.919812	0.113226	3.04207	1.17317	STM2205	AAL21109	similar to E. coli fructose-1-phosphate kinase (AAC75229.1); Blastp hit to AAC75229.1 (312 aa), 98% identity in aa 1 - 312; fructose-1-phosphate kinase [Salmonella typhimurium LT2].	fructose-1-phosphate kinase
fruR	2.22551	0.296614	1.30383	0.077714	1.36598	0.244986	1.64813	0.4455	1.19927	0.0620073	1.19033	0.133053	STM0118	AAL19082	S. typhimurium fructose repressor (catabolite repressor/activator). (SW:FRUR_SALTY)	transcriptional repressor of fru operon and others (GlaR/LacI family)
frwB	0.300038	0.0325106	0.871699	0.121316	0.848303	0.0126327	0.260915	0.0629897	0.955723	0.136402	0.872636	0.122537	STM4113	AAL22952	similar to E. coli PTS system fructose-like IIB component 1 (AAC76932.1); Blastp hit to AAC76932.1 (106 aa), 96% identity in aa 1 - 106; PTS system fructose-like IIB component 1 [Salmonella typhimurium LT2].	PTS system fructose-like IIB component 1
frwC	0.155038	0.0304679	0.141261	0.0332289	0.146969	0.0491015	0.107074	0.0199615	0.138672	0.0117739	0.143232	0.00657478	STM4112	AAL22951	similar to E. coli PTS system, fructose-like enzyme II component (AAC76931.1); Blastp hit to AAC76931.1 (359 aa), 93% identity in aa 1 - 359; PTS system fructose-like IIC component [Salmonella typhimurium LT2].	PTS system fructose-like IIC component
frwD	0.423663	0.0600774	0.593656	0.0482787	0.60241	0.0656779	0.418166	0.082285	0.936159	0.209548	0.878122	0.0380195	STM4116	AAL22955	Ortholog of E. coli PTS system fructose-like IIB component 2 (AAC76935.1); Blastp hit to AAC76935.1 (113 aa), 83% identity in aa 3 - 113	PTS system fructose-like IIB component 2
fsr	0.996551	0.0835886	0.339031	0.0344269	0.358059	0.0474695	0.952546	0.0473111	0.608291	0.0357922	0.519157	0.0281283	STM0493	AAL19447	similar to E. coli fosmidomycin resistance protein (AAC73581.1); Blastp hit to AAC73581.1 (406 aa), 93% identity in aa 1 - 405; putative MFS family of transport protein [Salmonella typhimurium LT2].	putative MFS family of transport protein
ftn	6.01347	0.0830213	1.78686	0.362419	1.48092	0.364623	22.3714	5.16124	2.48015	0.977345	1.04417	0.0222401	STM1935	AAL20850	similar to E. coli cytoplasmic ferritin (an iron storage protein) (AAC74975.1); Blastp hit to AAC74975.1 (165 aa), 92% identity in aa 1 - 165; cytoplasmic ferritin [Salmonella typhimurium LT2].	cytoplasmic ferritin
ftnB	0.326575	0.0533687	0.342904	0.0469111	0.397344	0.0621789	0.395883	0.0767337	0.574795	0.0815672	0.46708	0.0596801	STM1932	AAL20847	similar to E. coli ferritin-like protein (AAC74972.1); Blastp hit to AAC74972.1 (167 aa), 76% identity in aa 1 - 167; ferritin-like protein [Salmonella typhimurium LT2].	ferritin-like protein
ftsA	3.15853	0.519059	1.98083	0.579854	2.22566	0.0276945	3.20105	0.941961	1.72509	0.496499	1.97385	0.409287	STM0132	AAL19096	septation process protein; complexes with FtsZ; associated with junctions of inner and outer membranes; similar to E. coli ATP-binding cell division protein, septation process, complexes with FtsZ, associated with junctions of inner and outer membranes (AAC73205.1); Blastp hit to AAC73205.1 (420 aa), 99% identity in aa 1 - 420; ATP-binding cell division protein [Salmonella typhimurium LT2].	ATP-binding cell division protein, septation process, complexes with FtsZ, associated with junctions of inner and outer membranes
ftsE	3.90491	0.808239	2.23733	0.324476	2.50507	0.108076	1.48446	0.229494	0.929886	0.155132	1.27989	0.309486	STM3570	AAL22430	similar to E. coli ATP-binding component of a membrane-associated complex involved in cell division (AAC76488.1); Blastp hit to AAC76488.1 (222 aa), 95% identity in aa 1 - 222; putative ATPase involved in cell division [Salmonella typhimurium LT2].	putative ATPase involved in cell division
ftsI	1.6049	0.561755	0.853533	0.15281	1.05608	0.0874549	0.885312	0.108639	0.633301	0.233666	0.686351	0.0367097	STM0122	AAL19086	Ortholog of E. coli septum formation; penicillin-binding protein 3; peptidoglycan synthetase (AAC73195.1); Blastp hit to AAC73195.1 (588 aa), 96% identity in aa 1 - 588	division specific transpeptidase, penicillin-binding protein 3 re
ftsJ	4.91941	1.61878	14.0819	3.14224	14.6165	2.05575	3.40991	0.583008	12.942	3.59773	19.1931	1.46876	STM3297	AAL22167	similar to E. coli cell division protein (AAC76211.1); Blastp hit to AAC76211.1 (209 aa), 100% identity in aa 1 - 208; 23S rRNA methyltransferase [Salmonella typhimurium LT2].	23S rRNA methyltransferase
ftsK	2.10488	0.567691	1.3744	0.325432	1.32194	0.254207	1.00299	2.83849	0.934557	0.219213	1.26835	0.263808	STM0960	AAL19895	required for cell division and chromosome partitioning; similar to E. coli cell division protein (AAC73976.1); Blastp hit to AAC73976.1 (1329 aa), 63% identity in aa 263 - 843; cell division protein [Salmonella typhimurium LT2].	cell division protein, required for cell division and chromosome partitioning
ftsL	2.39456	0.415975	2.05631	0.443405	2.53875	0.0860676	2.76969	0.43892	2.5949	0.226084	2.36448	0.178229	STM0121	AAL19085	Ortholog of E. coli cell division protein; ingrowth of wall at septum (AAC73194.1); Blastp hit to AAC73194.1 (121 aa), 98% identity in aa 1 - 121	cell division protein; ingrowth of wall at septum
ftsN	1.33951	0.199732	1.02935	0.0735587	1.07574	0.102765	1.92658	0.409431	1.38624	0.304544	1.1834	0.0670293	STM4093	AAL22933	similar to E. coli essential cell division protein (AAC76915.1); Blastp hit to AAC76915.1 (319 aa), 82% identity in aa 1 - 319; essential cell division protein [Salmonella typhimurium LT2].	essential cell division protein
ftsQ	1.99243	0.531875	1.32888	0.424397	1.53495	0.238061	1.69414	0.112773	1.36512	0.176448	1.74818	0.22321	STM0131	AAL19095	Ortholog of E. coli cell division protein; ingrowth of wall at septum (AAC73204.1); Blastp hit to AAC73204.1 (276 aa), 93% identity in aa 1 - 276	cell division protein; ingrowth of wall at septum
ftsW	2.61581	0.642692	1.12356	0.742831	1.12039	0.364628	1.41982	1.23758	2.1594	2.85751	4.3114	1.01238	STM0127	AAL19091	Ortholog of E. coli cell division; membrane protein involved in shape determination (AAC73200.1); Blastp hit to AAC73200.1 (414 aa), 90% identity in aa 1 - 414	essential cell division gene, stablilzes FtsZ ring, cytoplasmic membrane required for PBP2 expression
ftsX	2.29435	0.461559	1.28864	0.298013	1.38362	0.0890641	2.06394	0.447005	1.14411	0.0992693	1.60361	0.217245	STM3569	AAL22429	similar to E. coli cell division membrane protein (AAC76487.1); Blastp hit to AAC76487.1 (352 aa), 92% identity in aa 1 - 352; putative integral membrane cell division protein [Salmonella typhimurium LT2].	putative integral membrane cell division protein
ftsY	2.44326	0.485122	1.79363	0.277925	2.03103	0.273283	2.01716	0.389205	2.38406	0.578099	1.83668	0.0418577	STM3571	AAL22431	similar to E. coli cell division membrane protein (AAC76489.1); Blastp hit to AAC76489.1 (497 aa), 83% identity in aa 1 - 497; GTPase domain of cell division membrane protein [Salmonella typhimurium LT2].	GTPase domain of cell division membrane protein
ftsZ	12.3901	0.644969	9.57744	0.921032	8.89246	0.679394	8.39721	1.62757	3.33958	0.719357	5.68625	0.525508	STM0133	AAL19097	forms circumferential ring in cell division; similar to E. coli cell division; forms circumferential ring; tubulin-like GTP-binding protein and GTPase (AAC73206.1); Blastp hit to AAC73206.1 (383 aa), 98% identity in aa 1 - 383; tubulin-like GTP-binding protein and GTPase [Salmonella typhimurium LT2].	tubulin-like GTP-binding protein and GTPase, forms circumferential ring in cell division
fucA	0.0868176	0.000528523	0.0994688	0.0103606	0.0952217	0.0286672	1.02217	0.323329	1.02289	0.106945	0.852957	0.216848	STM2974	AAL21853	similar to E. coli L-fuculose-1-phosphate aldolase (AAC75842.1); Blastp hit to AAC75842.1 (215 aa), 91% identity in aa 1 - 215; L-fuculose-1-phosphate aldolase [Salmonella typhimurium LT2].	L-fuculose-1-phosphate aldolase
fucI	0.380511	0.0824384	0.277452	0.0228924	0.26478	0.0180847	0.187485	0.038103	0.17376	0.0174685	0.172313	0.0135469	STM2976	AAL21854	similar to E. coli L-fucose isomerase (AAC75844.1); Blastp hit to AAC75844.1 (591 aa), 93% identity in aa 1 - 591; L-fucose isomerase [Salmonella typhimurium LT2].	L-fucose isomerase
fucK	0.402305	0.00368162	0.686208	0.0203322	0.552203	0.0370815	0.235395	0.0300839	0.427817	0.12577	0.34534	0.0600711	STM2977	AAL21855	similar to E. coli L-fuculokinase (AAC75845.1); Blastp hit to AAC75845.1 (482 aa), 84% identity in aa 11 - 482; L-fuculokinase [Salmonella typhimurium LT2].	L-fuculokinase
fucO	0.119225	0.0108045	0.14651	0.0175489	0.168705	0.0397986	0.122151	0.00824649	0.148011	0.06136	0.105063	0.0205552	STM2973	AAL21852	Putative RBS for fucO; RegulonDB:STMS1H003025	L-1,2-propanediol oxidoreductase
fucP	0.0621131	0.00180206	0.0646708	0.0260413	0.0741186	0.0348382	0.0924797	0.029615	0.0864475	0.00993428	0.0878179	0.0123059	STM2975; pseudogene; frameshift; fucose permease
fucR	0.36543	0.00306363	0.625382	0.196529	0.679644	0.130124	0.334337	0.129753	1.66116	0.183187	1.57354	0.149499	STM2979	AAL21857	DeoR family; similar to E. coli positive regulator of the fuc operon (AAC75847.1); Blastp hit to AAC75847.1 (243 aa), 88% identity in aa 1 - 235; positive regulator of the fuc operon [Salmonella typhimurium LT2].	positive regulator of the fuc operon (DeoR family)
fucU	0.138093	0.00219361	0.186471	0.0533909	0.201155	0.0254914	0.270582	0.0777678	0.454974	0.0794032	0.450144	0.0341972	STM2978	AAL21856	similar to E. coli protein of fucose operon (AAC75846.1); Blastp hit to AAC75846.1 (140 aa), 91% identity in aa 1 - 140; conserved protein of fucose operon [Salmonella typhimurium LT2].	conserved protein of fucose operon
fumA	4.79699	0.203907	0.911803	0.130946	0.834669	0.0848397	4.99682	1.89903	0.622932	0.0669655	0.577492	0.0450636	STM1468	AAL20388	fumarate hydratase class I; aerobic isozyme; (SW:FUMA_SALTY); fumarase A [Salmonella typhimurium LT2].	fumarase A (fumarate hydratase class I), aerobic isozyme
fumB	0.73521	0.0646883	0.276781	0.0327661	0.277054	0.0279815	1.2806	0.0893477	0.333375	0.0249106	0.295384	0.0158951	STM4300	AAL23124	fumarate hydratase class I; anaerobic isozyme; similar to E. coli fumarase B= fumarate hydratase Class I; anaerobic isozyme (AAC77083.1); Blastp hit to AAC77083.1 (548 aa), 92% identity in aa 1 - 548; fumarase B [Salmonella typhimurium LT2].	fumarase B (fumarate hydratase class I), anaerobic isozyme
fumC	1.9037	0.384747	0.633005	0.148258	0.686268	0.0734231	2.05561	0.351308	0.707655	0.0652252	0.567916	0.0552115	STM1469	AAL20389	fumarate hydratase Class II; similar to E. coli fumarase C= fumarate hydratase Class II; isozyme (AAC74683.1); Blastp hit to AAC74683.1 (467 aa), 91% identity in aa 1 - 467; fumarase C [Salmonella typhimurium LT2].	fumarase C (fumarate hydratase Class II)
fur	6.79106	0.833755	2.68974	0.55309	2.50827	0.713998	5.73366	1.41434	3.78305	0.758526	2.57674	0.143796	STM0693	AAL19637	Putative -35_signal for fur; RegulonDB:STMLTH004694	transcriptional repressor of iron-responsive genes (Fur family) (ferric uptake regulator)
fusA	50.4293	12.1799	43.9018	9.75493	39.5036	1.60523	63.7757	76.9226	44.8367	2.57079	68.8826	28.3912	STM3446	AAL22309	GTP-binding; elongation factor G (EF-G). (SW:EFG_SALTY); protein chain elongation factor EF-G [Salmonella typhimurium LT2].	protein chain elongation factor EF-G, GTP-binding
fxsA	1.25918	0.438243	1.55273	0.380256	1.32449	0.323063	1.74641	0.922888	1.05284	0.16665	0.781623	0.109204	STM4327	AAL23150	similar to E. coli orf, hypothetical protein (AAC77100.1); Blastp hit to AAC77100.1 (125 aa), 92% identity in aa 1 - 125; suppresses F exclusion of bacteriophage T7 [Salmonella typhimurium LT2].	suppresses F exclusion of bacteriophage T7
gabD	0.1051	0.00153234	0.200934	0.079307	0.165594	0.0205311	0.18424	0.0152955	0.446363	0.0474101	0.566839	0.0980102	STM2791	AAL21676	Ortholog of E. coli succinate-semialdehyde dehydrogenase, NADP-dependent activity (AAC75708.1); Blastp hit to AAC75708.1 (482 aa), 90% identity in aa 1 - 482	succinate-semialdehyde dehydrogenase I, NADP-dependent
gabP	0.0776551	0.00898629	0.105224	0.0177175	0.103093	0.0106387	1.20752	2.93309	9.21888	36.2357	7.13741	6.77554	STM2793	AAL21678	APC family; similar to E. coli transport permease protein of gamma-aminobutyrate (AAC75710.1); Blastp hit to AAC75710.1 (466 aa), 92% identity in aa 1 - 466; RpoS dependent gamma-aminobutyrate transport protein [Salmonella typhimurium LT2].	APC family, gamma-aminobutyrate transport protein, RpoS dependent
gabT	0.26713	0.0418874	0.390304	0.0408859	0.357011	0.0334351	0.209187	0.0175174	0.308216	0.122008	0.324163	0.0563231	STM2792	AAL21677	Ortholog of E. coli 4-aminobutyrate aminotransferase activity (AAC75709.1); Blastp hit to AAC75709.1 (426 aa), 88% identity in aa 1 - 426	4-aminobutyrate aminotransferase
galE	0.94022	0.582115	0.783965	0.114824	0.645596	0.101873	1.627	0.090625	0.908259	0.0623509	1.08711	0.186652	STM0776	AAL19714	UDP-glucose 4-epimerase. (SW:GALE_SALTY); UDP-galactose 4-epimerase [Salmonella typhimurium LT2].	UDP-galactose 4-epimerase
galF	4.06726	0.465473	1.5069	0.074735	1.91669	0.569763	1.94445	0.424746	0.519772	0.142327	0.644467	0.105728	STM2098	AAL21002	Putative RBS for galF; RegulonDB:STMS1H002244	putative glucose-1-phosphate uridylyltransferase (UDP-glucose pyrophosphorylase), non-catalytic subunit
galK	2.05442	0.0464638	0.69077	0.0681769	0.698038	0.0775967	1.78927	0.238469	0.553731	0.143639	0.633562	0.117186	STM0774	AAL19712	galactokinase. (SW:GAL1_SALTY); galactokinase [Salmonella typhimurium LT2].	galactokinase
galM	2.84493	0.157885	0.512613	0.0539132	0.500591	0.0583414	2.40294	0.354872	0.338361	0.071631	0.390927	0.0606354	STM0773	AAL19711	similar to E. coli galactose-1-epimerase (mutarotase) (AAC73843.1); Blastp hit to AAC73843.1 (346 aa), 88% identity in aa 1 - 344; galactose-1-epimerase (mutarotase) [Salmonella typhimurium LT2].	galactose-1-epimerase (mutarotase)
galP	1.16015	0.287765	0.428277	0.0343841	0.42587	0.078419	0.739123	0.083697	0.349925	0.0629574	0.495782	0.0180069	STM3091	AAL21966	similar to E. coli galactose-proton symport of transport system (AAC75980.1); Blastp hit to AAC75980.1 (464 aa), 97% identity in aa 1 - 464; MFS family galactose:proton symporter [Salmonella typhimurium LT2].	MFS family, galactose:proton symporter
galR	0.871663	0.0342018	0.806301	0.0513944	0.826662	0.0344095	0.652861	0.183078	0.994274	0.235014	0.701553	0.0154681	STM3011	AAL21887	GalR/LacI family; similar to E. coli repressor of galETK operon (AAC75876.1); Blastp hit to AAC75876.1 (343 aa), 90% identity in aa 1 - 343; transcriptional repressor of galETK operon [Salmonella typhimurium LT2].	transcriptional repressor of galETK operon (GalR/LacI family)
galS	0.226249	0.0113596	0.290603	0.0454817	0.350706	0.0542599	0.142356	0.0115123	0.250712	0.0664898	0.182109	0.0262524	STM2191	AAL21095	similar to E. coli mgl repressor, galactose operon inducer (AAC75212.1); Blastp hit to AAC75212.1 (346 aa), 88% identity in aa 1 - 340; GalR/LacI family transcriptional repressor of mgl operon [Salmonella typhimurium LT2].	transcriptional repressor of mgl operon (GalR/LacI family)
galT	4.32052	0.106647	2.55782	1.20171	2.34913	0.722897	1.20376	0.179186	0.548585	0.0419482	0.886103	0.0709923	STM0775	AAL19713	galactose-1-phosphate uridylyltransferase. (SW:GAL7_SALTY); galactose-1-phosphate uridylyltransferase [Salmonella typhimurium LT2].	galactose-1-phosphate uridylyltransferase
galU	4.05537	0.177992	2.9519	0.68982	2.51848	0.0868366	2.24282	0.885208	1.06883	0.0690116	1.41006	0.382845	STM1752	AAL20670	similar to E. coli glucose-1-phosphate uridylyltransferase (AAC74318.1); Blastp hit to AAC74318.1 (302 aa), 97% identity in aa 1 - 302; glucose-1-phosphate uridylyltransferase [Salmonella typhimurium LT2].	glucose-1-phosphate uridylyltransferase
gapA	17.0476	2.38716	16.3292	5.584	13.4093	3.28585	22.0975	9.79838	5.85179	1.13733	8.118	1.51406	STM1290	AAL20215	glyceraldehyde 3-phosphate dehydrogenase. (SW:G3P1_SALTY); glyceraldehyde-3-phosphate dehydrogenase A [Salmonella typhimurium LT2].	glyceraldehyde-3-phosphate dehydrogenase A
garD	0.180506	0.0184783	0.19638	0.0178388	0.209305	0.0516127	0.30712	2.05572	0.197821	0.0732509	0.13496	0.00400102	STM3250	AAL22122	similar to E. coli putative hydrolase (AAC76162.1); Blastp hit to AAC76162.1 (523 aa), 93% identity in aa 1 - 523; galactarate dehydrogenase [Salmonella typhimurium LT2].	galactarate dehydrogenase
garK	0.216078	0.0378574	0.241042	0.0291782	0.275827	0.0204642	0.147939	0.018026	0.1719	0.00715645	0.157147	0.0240878	STM3247	AAL22119	similar to E. coli orf, hypothetical protein (AAC76158.1); Blastp hit to AAC76158.1 (408 aa), 86% identity in aa 28 - 408; glycerate kinase [Salmonella typhimurium LT2].	glycerate kinase
garL	0.107018	0.0195309	0.13796	0.0103453	0.12896	0.0181848	0.124917	0.0125148	0.123332	0.0110931	0.100958	0.017617	STM3249	AAL22121	similar to E. coli orf, hypothetical protein (AAC76160.1); Blastp hit to AAC76160.1 (256 aa), 90% identity in aa 1 - 256; 2-dehydro-3-deoxy-galactarate Aldolase [Salmonella typhimurium LT2].	2-Dehydro-3-Deoxy-Galactarate Aldolase
garR	0.225925	0.0273169	0.205116	0.0239944	0.192177	0.0246198	0.144468	0.0153667	0.0998023	0.0076486	0.0804774	0.00682533	STM3248	AAL22120	similar to E. coli putative dehydrogenase (AAC76159.1); Blastp hit to AAC76159.1 (299 aa), 97% identity in aa 4 - 299; tartronate semialdehyde reductase (TSAR) [Salmonella typhimurium LT2].	tartronate semialdehyde reductase (TSAR)
gcd	0.608519	0.0924798	0.501031	0.148639	0.461618	0.0982916	0.470941	0.0490583	0.480624	0.0385312	0.662644	0.00667734	STM0169	AAL19133	Putative RBS for gcd; RegulonDB:STMS1H000548	glucose dehydrogenase
gcl	0.126872	0.0120512	0.154102	0.00827875	0.14394	0.00280091	0.159023	0.0217345	0.188246	0.0246251	0.165397	0.0215172	STM0517	AAL19471	Ortholog of E. coli glyoxylate carboligase (AAC73609.1); Blastp hit to AAC73609.1 (593 aa), 96% identity in aa 1 - 593	glyoxylate carboligase
gcp	2.21064	0.225481	1.51303	0.0831788	1.47643	0.141705	2.11731	0.494665	1.8213	0.176101	2.20852	0.110216	STM3208	AAL22082	probable O-sialoglycoprotein endopeptidase. (SW:GCP_SALTY); putative O-sialoglycoprotein endopeptidase [Salmonella typhimurium LT2].	putative O-sialoglycoprotein endopeptidase
gcpE	3.83992	0.437321	4.55447	0.389802	3.71354	0.36398	4.97579	0.721229	3.45819	0.334815	5.36319	1.26864	STM2523	AAL21417	involved in density-dependent regulation of peptidoglycan biosynthesis; similar to E. coli orf, hypothetical protein (AAC75568.1); Blastp hit to AAC75568.1 (372 aa), 98% identity in aa 1 - 372; putative protein [Salmonella typhimurium LT2].	putative protein, involved in density-dependent regulation of peptidoglycan biosynthesis
gcvA	1.0232	0.256402	3.42886	0.955667	3.08274	0.852495	0.774114	0.17554	2.40856	0.405733	2.6032	0.138512	STM2982	AAL21860	LysR family; similar to E. coli positive regulator of gcv operon (AAC75850.1); Blastp hit to AAC75850.1 (305 aa), 98% identity in aa 1 - 305; regulator of gcv operon [Salmonella typhimurium LT2].	regulator of gcv operon (LysR family)
gcvH	12.0759	4.7317	0.980259	0.250623	0.943822	0.228251	22.9714	9.04421	0.594527	0.0509279	0.990691	0.21389	STM3054	AAL21929	carrier of aminomethyl moiety via covalently bound lipoyl cofactor; similar to E. coli in glycine cleavage complex, carrier of aminomethyl moiety via covalently bound lipoyl cofactor (AAC75942.1); Blastp hit to AAC75942.1 (129 aa), 99% identity in aa 1 - 129; glycine cleavage complex protein H [Salmonella typhimurium LT2].	glycine cleavage complex protein H, carrier of aminomethyl moiety via covalently bound lipoyl cofactor
gcvP	6.81278	1.27222	0.54311	0.114767	0.529556	0.149051	12.4367	4.56123	0.50426	0.0105001	0.7245	0.169367	STM3053	AAL21928	glycine decarboxylase; similar to E. coli glycine decarboxylase, P protein of glycine cleavage system (AAC75941.1); Blastp hit to AAC75941.1 (957 aa), 96% identity in aa 1 - 957; glycine cleavage complex protein P [Salmonella typhimurium LT2].	glycine cleavage complex protein P, glycine decarboxylase
gcvR	2.15732	0.237051	1.22047	0.085289	1.17422	0.0755912	1.79449	0.937828	0.743519	0.203175	0.65326	0.134369	STM2490	AAL21384	similar to E. coli transcriptional regulation of gcv operon (AAC75532.1); Blastp hit to AAC75532.1 (212 aa), 88% identity in aa 1 - 212; transcriptional repressor of gcv operon [Salmonella typhimurium LT2].	transcriptional repressor of gcv operon
gcvT	9.03481	0.396107	0.914112	0.228217	0.934104	0.256613	9.04227	2.60085	0.414144	0.0328917	0.562613	0.181832	STM3055	AAL21930	aminomethyltransferase; tetrahydrofolate-dependent; similar to E. coli aminomethyltransferase (T protein; tetrahydrofolate-dependent) of glycine cleavage system (AAC75943.1); Blastp hit to AAC75943.1 (364 aa), 94% identity in aa 1 - 364; glycine cleavage complex protein T [Salmonella typhimurium LT2].	glycine cleavage complex protein T, aminomethyltransferase, tetrahydrofolate-dependent
gdhA	1.47328	0.343509	1.18089	0.0698267	1.07141	0.0768925	1.64078	0.266341	0.796695	0.182405	0.693828	0.0564675	STM1299	AAL20224	NADP-specific glutamate dehydrogenase. (SW:DHE4_SALTY); NADP-specific glutamate dehydrogenase [Salmonella typhimurium LT2].	glutamate dehydrogenase, NADP-specific
ggt	0.146637	0.0351089	0.202793	0.0199233	0.172435	0.0137026	0.370534	2.44731	0.203126	0.0647557	0.232738	0.0396208	STM3551	AAL22411	similar to E. coli gamma-glutamyltranspeptidase (AAC76472.1); Blastp hit to AAC76472.1 (580 aa), 91% identity in aa 2 - 580; gamma-glutamyltranspeptidase [Salmonella typhimurium LT2].	gamma-glutamyltranspeptidase
ghmA	4.54737	0.286187	1.43149	0.0259102	1.3926	0.228992	4.7334	0.313328	1.12785	0.144082	1.04819	0.0211687	STM0310	AAL19267	Ortholog of E. coli phosphoheptose isomerase (AAC73326.1); Blastp hit to AAC73326.1 (192 aa), 97% identity in aa 1 - 192	phosphoheptose isomerase
gidA	2.52472	0.169327	2.24598	0.148506	2.08894	0.199861	1.43559	0.221972	1.11849	0.153823	2.42385	0.598269	STM3874	AAL22732	similar to E. coli glucose-inhibited division; chromosome replication? (AAC76764.1); Blastp hit to AAC76764.1 (629 aa), 97% identity in aa 1 - 629; associated with glucose-inhibited division [Salmonella typhimurium LT2].	associate with glucose-inhibited division
gidB	0.9334	0.102094	0.631271	0.1386	0.618646	0.116521	1.72159	0.245109	1.08403	0.079709	1.85999	0.298099	STM3873	AAL22731	similar to E. coli glucose-inhibited division; chromosome replication? (AAC76763.1); Blastp hit to AAC76763.1 (207 aa), 85% identity in aa 1 - 207; associated with glucose-inhibited division [Salmonella typhimurium LT2].	associate with glucose-inhibited division
gip	0.112237	0.0114134	0.234732	0.0362306	0.252552	0.0234171	0.0819837	0.0130286	0.191237	0.0250371	0.128219	0.0131915	STM0518	AAL19472	similar to E. coli glyoxylate-induced protein (AAC73610.1); Blastp hit to AAC73610.1 (258 aa), 84% identity in aa 1 - 258; glyoxylate -induced protein [Salmonella typhimurium LT2].	glyoxylate -induced protein
glgA	1.81699	0.143653	1.11829	0.299083	1.06605	0.0249291	1.04146	0.188221	0.971028	0.0688172	1.67807	0.357122	STM3535	AAL22395	glycogen synthase. (SW:GLGA_SALTY); glycogen synthase [Salmonella typhimurium LT2].	glycogen synthase
glgB	1.4619	0.186611	1.02231	0.323448	0.973706	0.264012	1.99423	0.347389	1.37901	0.0974567	2.4589	0.421444	STM3538	AAL22398	similar to E. coli 1,4-alpha-glucan branching enzyme (AAC76457.1); Blastp hit to AAC76457.1 (728 aa), 93% identity in aa 1 - 728; 1,4-alpha-glucan branching enzyme [Salmonella typhimurium LT2].	1,4-alpha-glucan branching enzyme
glgC	0.875461	0.049125	0.648696	0.226112	0.762972	0.102686	1.11357	0.201072	0.907899	0.156408	1.51928	0.0695506	STM3536	AAL22396	Putative -35_signal for glgC; RegulonDB:STMLTH004602	glucose-1-phosphate adenylyltransferase
glgP	0.869959	0.030376	0.654748	0.134541	0.658594	0.0276476	1.40412	0.121979	0.639249	0.052588	1.09885	0.268593	STM3534	AAL22394	similar to E. coli glycogen phosphorylase (AAC76453.1); Blastp hit to AAC76453.1 (815 aa), 93% identity in aa 1 - 815; glycogen phosphorylase [Salmonella typhimurium LT2].	glycogen phosphorylase
glgS	0.263418	0.00418373	1.55003	0.494086	2.14276	1.36779	0.270087	0.0394366	0.693784	0.176768	0.943007	0.239472	STM3197	AAL22071	similar to E. coli glycogen biosynthesis, rpoS dependent (AAC76085.1); Blastp hit to AAC76085.1 (66 aa), 78% identity in aa 2 - 66; rpoS dependent glycogen biosynthesis protein [Salmonella typhimurium LT2].	glycogen biosynthesis, rpoS dependent
glgX	1.25895	0.246889	0.64992	0.307746	0.637464	0.197586	0.69787	0.109104	0.496046	0.0540508	1.13989	0.447617	STM3537	AAL22397	similar to E. coli part of glycogen operon, a glycosyl hydrolase, debranching enzyme (AAC76456.1); Blastp hit to AAC76456.1 (657 aa), 85% identity in aa 1 - 657; glycosyl hydrolase [Salmonella typhimurium LT2].	glycosyl hydrolase
glk	2.1812	0.274618	0.675148	0.107266	0.689985	0.180874	1.41497	0.177677	0.602443	0.0794829	0.509437	0.0696355	STM2403	AAL21303	similar to E. coli glucokinase (AAC75447.1); Blastp hit to AAC75447.1 (321 aa), 93% identity in aa 1 - 321; glucokinase [Salmonella typhimurium LT2].	glucokinase
glmS	8.4685	0.76308	1.54838	0.371216	1.56894	0.309659	10.6562	3.00406	1.32114	0.18614	1.58586	0.160364	STM3861	AAL22719	similar to E. coli L-glutamine:D-fructose-6-phosphate aminotransferase (AAC76752.1); Blastp hit to AAC76752.1 (609 aa), 99% identity in aa 1 - 609; L-glutamine:D-fructose-6-phosphate aminotransferase [Salmonella typhimurium LT2].	L-glutamine:D-fructose-6-phosphate aminotransferase
glmU	6.72503	0.89258	1.39657	0.150249	1.42537	0.332279	8.84781	0.900287	1.31474	0.356996	0.983468	0.024256	STM3862	AAL22720	similar to E. coli N-acetyl glucosamine-1-phosphate uridyltransferase (AAC76753.1); Blastp hit to AAC76753.1 (456 aa), 91% identity in aa 1 - 456; N-acetyl glucosamine-1-phosphate uridyltransferase; glucosamine-1-phosphate acetyl transferase [Salmonella typhimurium LT2].	N-acetyl glucosamine-1-phosphate uridyltransferase and glucosamine-1-phosphate acetyl transferase
glnA	8.0322	0.480119	7.05464	2.7575	4.45752	0.457733	3.45785	0.14991	1.89056	0.69224	5.23524	1.06275	STM4007	AAL22846	glutamine synthetase. (SW:GLNA_SALTY); glutamine synthetase [Salmonella typhimurium LT2].	glutamine synthetase
glnB	3.53258	0.00556257	1.45988	0.201209	1.49275	0.202324	1.22619	0.375802	0.557806	0.0796534	0.624354	0.11172	STM2561	AAL21455	similar to E. coli regulatory protein P-II for glutamine synthetase (AAC75606.1); Blastp hit to AAC75606.1 (112 aa), 100% identity in aa 1 - 112; regulatory protein (P-II) for nitrogen assimilation by glutamine synthetase (ATase) [Salmonella typhimurium LT2].	regulatory protein (P-II) for nitrogen assimilation by glutamine synthetase (ATase)
glnD	0.917674	0.0626929	0.368483	0.069367	0.345665	0.0222825	0.680506	0.0488716	0.548406	0.0314345	0.627128	0.0770258	STM0214	AAL19178	[protein-PII] uridylyltransferase. (SW:GLND_SALTY); uridylyltransferase [Salmonella typhimurium LT2].	uridylyltransferase
glnE	0.942221	0.170596	0.427961	0.101457	0.424309	0.0478614	0.726024	0.0375385	0.295698	0.0295472	0.472313	0.0381165	STM3201	AAL22075	regulates P-II (GlnB) and GlnK; similar to E. coli adenylylating enzyme for glutamine synthetase (AAC76089.1); Blastp hit to AAC76089.1 (946 aa), 87% identity in aa 1 - 944; adenylyl transferase for glutamine synthetase [Salmonella typhimurium LT2].	adenylyl transferase for glutamine synthetase, regulates P-II (GlnB) and GlnK
glnG	0.763178	0.0505654	0.41701	0.112718	0.351538	0.107273	1.17699	0.201434	0.546538	0.0598399	1.66455	0.648462	STM4005	AAL22844	nitrogen regulation protein NR(I). (SW:NTRC_SALTY); EBP family response regulator in two-component regulatory system with GlnL [Salmonella typhimurium LT2].	response regulator in two-component regulatory system with GlnL (EBP family)
glnH	2.71161	0.0206939	2.50719	0.67886	1.80148	0.15962	2.4752	0.952825	1.04371	0.0854376	1.87687	0.556271	STM0830	AAL19766	ABC superfamily (bind_prot); similar to E. coli periplasmic glutamine-binding protein; permease (AAC73898.1); Blastp hit to AAC73898.1 (248 aa), 96% identity in aa 1 - 248; glutamine high-affinity transporter [Salmonella typhimurium LT2].	ABC superfamily (bind_prot), glutamine high-affinity transporter
glnK	0.105226	0.034738	0.135835	0.0191784	0.143462	0.0105139	0.686428	0.150551	0.572182	0.13899	0.689087	0.10268	STM0462	AAL19417	Ortholog of E. coli nitrogen regulatory protein P-II 2 (AAC73553.1); Blastp hit to AAC73553.1 (112 aa), 97% identity in aa 1 - 112	regulatory protein, P-II 2, for nitrogen assimilation by glutamine synthetase, regulates GlnL (NRII) and GlnE (ATase)
glnL	0.836952	0.240956	0.819614	0.0450219	0.519625	0.136659	1.75361	0.323971	0.64682	0.168874	1.66515	0.49704	STM4006	AAL22845	nitrogen regulation protein nr(II). (SW:NTRB_SALTY); sensory kinase (phosphatase) in two-component regulatory system with GlnG (nitrogen regulator II, NRII) [Salmonella typhimurium LT2].	sensory kinase (phosphatase) in two-component regulatory system with GlnG (nitrogen regulator II, NRII)
glnP	2.12217	0.169698	1.35971	0.136194	0.901555	0.120491	1.37176	0.297621	0.717001	0.0533232	1.19663	0.37732	STM0829	AAL19765	ABC superfamily (membrane); similar to E. coli glutamine high-affinity transport system; membrane component (AAC73897.1); Blastp hit to AAC73897.1 (219 aa), 96% identity in aa 1 - 219; glutamine high-affinity transporter [Salmonella typhimurium LT2].	ABC superfamily (membrane), glutamine high-affinity transporter
glnQ	2.28799	0.0469869	1.26386	0.241952	0.91444	0.17502	1.43674	0.346283	0.700389	0.0749493	0.774031	0.153201	STM0828	AAL19764	ABC superfamily (atp_bind); similar to E. coli ATP-binding component of glutamine high-affinity transport system (AAC73896.1); Blastp hit to AAC73896.1 (240 aa), 95% identity in aa 1 - 240; glutamine high-affinity transporter [Salmonella typhimurium LT2].	ABC superfamily (atp_bind), glutamine high-affinity transporter
glnS	3.96087	0.718473	1.9498	0.365416	1.69482	0.200645	2.94713	1.01407	0.81358	0.0592989	1.07421	0.411003	STM0686	AAL19630	Ortholog of E. coli glutamine tRNA synthetase (AAC73774.1); Blastp hit to AAC73774.1 (554 aa), 96% identity in aa 1 - 554	glutamine tRNA synthetase
gloA	2.78027	0.0365141	1.96231	0.276532	1.64991	0.271153	4.10836	0.723473	1.85839	0.540424	0.963569	0.0720272	STM1435	AAL20357	lactoylglutathione lyase. (SW:LGUL_SALTY); glyoxalase I; nickel isomerase [Salmonella typhimurium LT2].	glyoxalase I, nickel isomerase
gloB	0.445891	0.0207935	0.533053	0.0902338	0.474232	0.0689748	0.404859	0.132817	0.447677	0.104962	0.523566	0.104834	STM0261	AAL19218	similar to E. coli probable hydroxyacylglutathione hydrolase (AAC73317.1); Blastp hit to AAC73317.1 (251 aa), 78% identity in aa 1 - 251; hydroxyacylglutathione hydrolase [Salmonella typhimurium LT2].	hydroxyacylglutathione hydrolase
glpA	0.666628	0.0496337	1.12761	0.806116	1.49034	1.81006	0.125932	0.440767	0.140051	0.0501661	0.221656	0.0417586	STM2284	AAL21185	similar to E. coli sn-glycerol-3-phosphate dehydrogenase (anaerobic), large subunit (AAC75301.1); Blastp hit to AAC75301.1 (542 aa), 92% identity in aa 1 - 542; sn-glycerol-3-phosphate dehydrogenase (anaerobic), large subunit [Salmonella typhimurium LT2].	sn-glycerol-3-phosphate dehydrogenase (anaerobic), large subunit
glpB	0.499685	0.00154434	0.757786	0.367203	0.717872	1.07475	0.085497	0.0149827	0.170735	0.0117252	0.161566	0.0228999	STM2285	AAL21186	similar to E. coli sn-glycerol-3-phosphate dehydrogenase (anaerobic), membrane anchor subunit (AAC75302.1); Blastp hit to AAC75302.1 (419 aa), 81% identity in aa 1 - 419; sn-glycerol-3-phosphate dehydrogenase (anaerobic), membrane anchor subunit [Salmonella typhimurium LT2].	sn-glycerol-3-phosphate dehydrogenase (anaerobic), membrane anchor subunit
glpC	0.443029	0.0345201	0.405472	0.488988	0.435975	0.613572	0.122896	0.00618084	0.266477	0.0203774	0.267555	0.0188047	STM2286	AAL21187	Ortholog of E. coli sn-glycerol-3-phosphate dehydrogenase (anaerobic), K-small subunit (AAC75303.1); Blastp hit to AAC75303.1 (396 aa), 94% identity in aa 1 - 395	sn-glycerol-3-phosphate dehydrogenase (anaerobic), K-small subunit
glpD	13.1283	2.02065	4.04865	0.11597	4.03386	0.50723	0.123347	0.0154435	1.3073	0.172514	4.64892	1.10524	STM3526	AAL22387	aerobic; similar to E. coli sn-glycerol-3-phosphate dehydrogenase (aerobic) (AAC76451.1); Blastp hit to AAC76451.1 (501 aa), 90% identity in aa 1 - 501; sn-glycerol-3-phosphate dehydrogenase [Salmonella typhimurium LT2].	sn-glycerol-3-phosphate dehydrogenase (aerobic)
glpE	2.46727	0.486335	0.739172	0.251121	0.759003	0.188904	0.818167	0.2282	0.760506	0.171024	0.737927	0.148266	STM3525	AAL22386	rhodanese; similar to E. coli protein of glp regulon (AAC76450.1); Blastp hit to AAC76450.1 (108 aa), 81% identity in aa 1 - 108; thiosulfate/cyanide sulfurtransferase [Salmonella typhimurium LT2].	thiosulfate/cyanide sulfurtransferase (rhodanese)
glpF	6.20702	0.647538	0.941305	0.230348	1.53107	0.51093	0.23397	0.0383951	0.289622	0.039	0.609684	0.0240145	STM4087	AAL22927	similar to E. coli facilitated diffusion of glycerol (AAC76909.1); Blastp hit to AAC76909.1 (281 aa), 92% identity in aa 1 - 281; glycerol diffusion MIP channel [Salmonella typhimurium LT2].	MIP channel, glycerol diffusion
glpG	2.98796	0.503345	1.07512	0.285354	1.11016	0.149799	1.22937	0.341953	0.741674	0.0938122	0.825234	0.224417	STM3524	AAL22385	similar to E. coli protein of glp regulon (AAC76449.1); Blastp hit to AAC76449.1 (276 aa), 88% identity in aa 1 - 275; protein of glp regulon [Salmonella typhimurium LT2].	protein of glp regulon
glpK	3.77857	0.443865	1.39799	0.482123	1.6036	0.40875	0.805966	0.12691	0.668556	0.118164	0.667649	0.0520028	STM4086	AAL22926	similar to E. coli glycerol kinase (AAC76908.1); Blastp hit to AAC76908.1 (502 aa), 95% identity in aa 1 - 502; glycerol kinase [Salmonella typhimurium LT2].	glycerol kinase
glpQ	12.567	0.760977	1.09925	0.423451	1.2306	0.892502	0.28034	0.101703	0.185222	0.0389371	0.154005	0.0123933	STM2282	AAL21183	similar to E. coli glycerophosphodiester phosphodiesterase, periplasmic (AAC75299.1); Blastp hit to AAC75299.1 (358 aa), 89% identity in aa 1 - 357; periplasmic glycerophosphodiester phosphodiesterase [Salmonella typhimurium LT2].	glycerophosphodiester phosphodiesterase, periplasmic
glpR	3.69289	0.361384	1.02073	0.193019	0.976093	0.105629	0.928523	0.245818	0.47385	0.0666277	0.62775	0.0856895	STM3523	AAL22384	DeoR family; similar to E. coli repressor of the glp operon (AAC76448.1); Blastp hit to AAC76448.1 (252 aa), 93% identity in aa 1 - 252; transcriptional repressor of the glp operon [Salmonella typhimurium LT2].	transcriptional repressor of the glp operon (DeoR family)
glpT	11.7158	0.584623	1.5477	0.414995	1.55558	0.927086	0.471431	0.15389	0.283974	0.0412957	0.323086	0.0155011	STM2283	AAL21184	similar to E. coli sn-glycerol-3-phosphate permease (AAC75300.1); Blastp hit to AAC75300.1 (452 aa), 96% identity in aa 1 - 452; MFS family, sn-glycerol-3-phosphate transport protein [Salmonella typhimurium LT2].	MFS family, sn-glycerol-3-phosphate transport protein
glpX	2.10372	0.127025	0.700216	0.0949187	0.607362	0.105655	1.2524	0.105259	0.3524	0.0618913	0.375393	0.061279	STM4085	AAL22925	similar to E. coli unknown function in glycerol metabolism (AAC76907.1); Blastp hit to AAC76907.1 (336 aa), 94% identity in aa 1 - 336; unknown function in glycerol metabolism [Salmonella typhimurium LT2].	unknown function in glycerol metabolism
gltA	12.9585	1.5864	3.23331	0.812766	3.06212	0.16961	23.2925	15.269	4.85133	1.66117	2.214	0.282701	STM0730	AAL19674	citrate synthase. (SW:CISY_SALTY); citrate synthase [Salmonella typhimurium LT2].	citrate synthase
gltB	1.03209	0.104151	1.48111	0.885644	1.28188	0.388199	2.09392	0.262057	1.71613	0.455597	3.98783	0.755239	STM3330	AAL22199	similar to E. coli glutamate synthase, large subunit (AAC76244.1); Blastp hit to AAC76244.1 (1517 aa), 95% identity in aa 32 - 1517; glutamate synthase, large subunit [Salmonella typhimurium LT2].	glutamate synthase, large subunit
gltD	0.943867	0.211521	1.38733	0.921715	1.46156	0.240408	0.676834	0.097309	0.55315	0.0600989	1.1872	0.230968	STM3331	AAL22200	similar to E. coli glutamate synthase, small subunit (AAC76245.1); Blastp hit to AAC76245.1 (472 aa), 95% identity in aa 1 - 472; glutamate synthase, small subunit [Salmonella typhimurium LT2].	glutamate synthase, small subunit
gltI	1.3443	0.0914565	1.3869	0.210719	1.21885	0.123368	2.10957	1.23264	1.33842	0.0312869	1.06933	0.187905	STM0665	AAL19616	ABC superfamily (bind_prot); similar to E. coli putative periplasmic binding transport protein (AAC73756.1); Blastp hit to AAC73756.1 (302 aa), 93% identity in aa 1 - 302; glutamate/aspartate transporter [Salmonella typhimurium LT2].	ABC superfamily (bind_prot), glutamate/aspartate transporter
gltJ	0.501596	0.00218918	0.493031	0.111566	0.388498	0.0601185	0.619737	0.370416	0.421383	0.0734799	0.426579	0.134504	STM0664	AAL19615	ABC superfamily (membrane); similar to E. coli glutamate/aspartate transport system permease (AAC73755.1); Blastp hit to AAC73755.1 (246 aa), 94% identity in aa 1 - 246; glutamate/aspartate transporter [Salmonella typhimurium LT2].	ABC superfamily (membrane), glutamate/aspartate transporter
gltK	0.402933	0.0101967	0.496196	0.158146	0.46452	0.0864324	0.554987	0.313509	0.608925	0.0272055	0.562181	0.112294	STM0663	AAL19614	Putative RBS for gltK; RegulonDB:STMS1H000984	ABC superfamily (membrane), glutamate/aspartate transporter
gltL	0.785401	0.0647755	0.399344	0.137459	0.31572	0.0488031	0.5237	0.444642	0.242873	0.00964999	0.326473	0.0291171	STM0662	AAL19613	ABC superfamily (atp_bind); similar to E. coli ATP-binding protein of glutamate/aspartate transport system (AAC73753.1); Blastp hit to AAC73753.1 (241 aa), 95% identity in aa 1 - 241; glutamate/aspartate transporter [Salmonella typhimurium LT2].	ABC superfamily (atp_bind), glutamate/aspartate transporter
gltP	1.05065	0.234266	0.81094	0.0285477	0.653376	0.0817064	0.546265	0.125868	0.352306	0.0531983	0.35771	0.0318454	STM4283	AAL23107	Ortholog of E. coli glutamate-aspartate symport protein (AAD13460.1); Blastp hit to AAD13460.1 (437 aa), 94% identity in aa 1 - 435	DAACS family, glutamate:aspartate symport protein
gltS	3.06998	0.550176	2.13996	0.167019	2.23662	0.615654	0.878336	0.215525	0.546876	0.0818697	0.673381	0.197368	STM3746	AAL22605	Putative RBS for gltS; RegulonDB:STMS1H003717	GltS family, glutamate transport protein
gltX	6.91216	0.186957	2.11717	0.0283656	1.83274	0.16823	5.09676	1.44028	1.08551	0.209994	1.01627	0.0976614	STM2415	AAL21313	similar to E. coli glutamate tRNA synthetase, catalytic subunit (AAC75457.1); Blastp hit to AAC75457.1 (471 aa), 95% identity in aa 1 - 471; glutamate tRNA synthetase, catalytic subunit [Salmonella typhimurium LT2].	glutamate tRNA synthetase, catalytic subunit
glxK	0.0934596	0.012282	0.127254	0.00968635	0.129617	0.00692628	0.0653623	0.00783295	0.105678	0.0203414	0.0838501	0.0112006	STM0525	AAL19479	Ortholog of E. coli orf, hypothetical protein (AAC73616.1); Blastp hit to AAC73616.1 (381 aa), 80% identity in aa 1 - 379	glycerate kinase II
glxR	0.100157	0.00841761	0.296927	0.0467328	0.282015	0.0171452	0.116292	0.00381979	0.213712	0.0384323	0.163039	0.0175883	STM0519	AAL19473	Ortholog of E. coli putative oxidoreductase (AAC73611.1); Blastp hit to AAC73611.1 (292 aa), 91% identity in aa 1 - 292	tartronic semialdehyde reductase
glyA	11.2333	0.0701838	3.56308	0.983518	3.12921	0.651023	6.02349	1.60581	2.08235	0.80324	1.60545	0.268239	STM2555	AAL21449	serine hydroxymethyltransferase. (SW:GLYA_SALTY); serine hydroxymethyltransferase [Salmonella typhimurium LT2].	serine hydroxymethyltransferase
glyQ	6.52147	0.0751183	3.71351	0.345041	2.98623	0.264682	5.37313	1.6649	2.43701	0.178388	3.76406	1.07849	STM3656	AAL22515	similar to E. coli glycine tRNA synthetase, alpha subunit (AAC76584.1); Blastp hit to AAC76584.1 (303 aa), 99% identity in aa 1 - 303; glycine tRNA synthetase, alpha subunit [Salmonella typhimurium LT2].	glycine tRNA synthetase, alpha subunit
glyS	8.09298	0.30589	2.98656	0.628584	2.61743	0.100407	3.36761	1.83688	0.976427	0.138795	2.44004	0.851368	STM3655	AAL22514	similar to E. coli glycine tRNA synthetase, beta subunit (AAC76583.1); Blastp hit to AAC76583.1 (689 aa), 92% identity in aa 1 - 689; glycine tRNA synthetase, beta subunit [Salmonella typhimurium LT2].	glycine tRNA synthetase, beta subunit
gmd	0.474084	0.104526	0.544358	0.0076898	0.511073	0.0727006	2.16308	1.37595	8.4941	8.69051	7.84701	2.09342	STM2109	AAL21013	in colanic acid gene cluster; similar to E. coli GDP-D-mannose dehydratase (AAC75114.1); Blastp hit to AAC75114.1 (373 aa), 96% identity in aa 1 - 373; GDP-D-mannose dehydratase [Salmonella typhimurium LT2].	GDP-D-mannose dehydratase in colanic acid gene cluster
gmk	4.7048	0.394377	4.25779	0.697375	3.89064	0.871992	4.51057	1.22047	3.55891	0.500806	4.31732	1.0021	STM3740	AAL22599	similar to E. coli guanylate kinase (AAC76672.1); Blastp hit to AAC76672.1 (207 aa), 95% identity in aa 1 - 207; guanylate kinase [Salmonella typhimurium LT2].	guanylate kinase
gnd	7.34225	0.19084	3.61946	0.853929	2.86945	0.303161	10.9813	5.96865	2.2784	0.4986	2.76061	0.279549	STM2081	AAL20985	Putative RBS for gnd; RegulonDB:STMS1H002229	gluconate-6-phosphate dehydrogenase, decarboxylating
gntK	0.239529	0.010603	0.226221	0.034566	0.205701	0.0160648	0.262482	0.026192	0.165411	0.0113501	0.345109	0.0240065	STM3542	AAL22402	thermoresistant; similar to E. coli gluconokinase 2, thermoresistant (AAC76462.1); Blastp hit to AAC76462.1 (162 aa), 96% identity in aa 1 - 161; gluconate kinase 2 in GNT I system [Salmonella typhimurium LT2].	gluconate kinase 2 in GNT I system, thermoresistant
gntR	0.762302	0.106845	0.495485	0.0842153	0.492845	0.0814144	0.532901	0.026235	0.272684	0.028147	0.415436	0.107661	STM3543	AAL22403	gntUKR; GalR/LacI family; similar to E. coli regulator of gluconate (gnt) operon (AAC76463.1); Blastp hit to AAC76463.1 (313 aa), 97% identity in aa 1 - 304; transcriptional repressor gnt-I [Salmonella typhimurium LT2].	transcriptional repressor gnt-I, gntUKR (GalR/LacI familiy)
gntT	0.289231	0.013395	0.248825	0.0346908	0.2625	0.0257498	0.734909	0.180499	0.489914	0.0249493	0.441925	0.057383	STM3512	AAL22374	GntP family; similar to E. coli high-affinity transport of gluconate / gluconate permease (AAC76440.1); Blastp hit to AAC76440.1 (437 aa), 96% identity in aa 1 - 437; high-affinity gluconate permease in GNT I system [Salmonella typhimurium LT2].	GntP family, high-affinity gluconate permease in GNT I system
gntU	0.258474	0.0444486	0.229576	0.0388113	0.240642	0.0168205	0.386471	0.316561	0.243684	0.0620186	0.331288	0.0265098	STM3541	AAL22401	similar to E. coli low-affinity gluconate transport permease protein, interrupted (AAC76461.1); Blastp hit to AAC76461.1 (332 aa), 96% identity in aa 1 - 331; low affinity gluconate permease [Salmonella typhimurium LT2].	low affinity gluconate permease
gogB	1.16264	0.23111	1.11672	0.151821	1.16363	0.0322072	0.654408	0.0616357	0.427548	0.114518	0.462619	0.072176	STM2584	AAL21478	Putative RBS for gogB; RegulonDB:STMS1H002680	Gifsy-1 prophage: leucine-rich repeat protein
gor	4.02769	0.283864	2.83006	0.444599	2.75029	0.304242	2.73277	0.557555	1.24921	0.0544077	2.12157	0.631408	STM3597	AAL22457	similar to E. coli glutathione oxidoreductase (AAC76525.1); Blastp hit to AAC76525.1 (450 aa), 94% identity in aa 1 - 450; glutathione oxidoreductase [Salmonella typhimurium LT2].	glutathione oxidoreductase
gph	6.93387	0.746526	1.11836	0.211652	1.0492	0.00500667	6.72898	0.497993	1.56605	0.0664811	1.95047	0.189354	STM3482	AAL22344	similar to E. coli phosphoglycolate phosphatase (AAC76410.1); Blastp hit to AAC76410.1 (252 aa), 90% identity in aa 1 - 252; phosphoglycolate phosphatase [Salmonella typhimurium LT2].	phosphoglycolate phosphatase
gpmA	17.2098	0.225145	5.08617	0.898795	5.2332	0.381898	10.3506	2.55254	4.42772	0.906571	3.65359	0.346507	STM0772	AAL19710	Putative RBS for gpmA; RegulonDB:STMS1H001073	phosphoglyceromutase 1
gpmB	1.62629	0.0945552	1.79277	0.155112	1.69535	0.0351779	1.34104	0.376373	1.86744	0.66697	1.333	0.120284	STM4585	AAL23400	Ortholog of E. coli phosphoglyceromutase 2 (AAC77348.1); Blastp hit to AAC77348.1 (215 aa), 91% identity in aa 1 - 215	putative phosphoglyceromutase 2
gppA	1.99408	0.399204	0.89781	0.237411	0.765737	0.0860064	0.921607	0.200393	1.04945	0.169125	1.09528	0.234796	STM3913	AAL22763	similar to E. coli guanosine pentaphosphatase; exopolyphosphatase (AAC76784.1); Blastp hit to AAC76784.1 (494 aa), 89% identity in aa 1 - 493; guanosine pentaphosphatase; exopolyphosphatase [Salmonella typhimurium LT2].	guanosine pentaphosphatase and exopolyphosphatase
gpsA	8.5341	0.444053	2.65862	0.661453	2.6155	0.0359906	3.48723	3.08923	0.921669	0.231461	1.55475	0.49652	STM3700	AAL22559	glycerol-3-phosphate dehydrogenase [NAD+]. (SW:GPDA_SALTY); glycerol-3-phosphate dehydrogenase (NAD+) [Salmonella typhimurium LT2].	glycerol-3-phosphate dehydrogenase (NAD+)
gpt	1.42646	0.239085	0.691707	0.0708329	0.665787	0.0618241	1.32047	0.242974	0.75898	0.197399	0.673642	0.0581427	STM0317	AAL19273	xanthine-guanine phosphoribosyltransferase. (SW:XGPT_SALTY); guanine-hypoxanthine phosphoribosyltransferase [Salmonella typhimurium LT2].	guanine-hypoxanthine phosphoribosyltransferase
greA	4.67496	0.523258	4.70201	0.645525	4.43911	0.272124	4.4512	0.4427	8.37186	2.14264	7.50497	1.35744	STM3299	AAL22169	cleaves 3' nucleotide of paused mRNA; similar to E. coli transcription elongation factor: cleaves 3' nucleotide of paused mRNA (AAC76213.1); Blastp hit to AAC76213.1 (153 aa), 96% identity in aa 1 - 153; transcription elongation factor [Salmonella typhimurium LT2].	transcription elongation factor, cleaves 3' nucleotide of paused mRNA
greB	0.628931	0.0264221	0.318256	0.02111	0.322843	0.00743405	0.54077	0.0560643	0.301311	0.070399	0.263158	0.0259192	STM3503	AAL22365	similar to E. coli transcription elongation factor and transcript cleavage (AAC76431.1); Blastp hit to AAC76431.1 (170 aa), 94% identity in aa 13 - 169; transcription elongation factor and transcript cleavage [Salmonella typhimurium LT2].	transcription elongation factor and transcript cleavage
grpE	5.69793	0.118374	5.14198	0.475218	5.17533	1.24384	2.98308	1.68994	3.36168	1.61481	1.55049	0.0835901	STM2681	AAL21570	heat shock protein; similar to E. coli phage lambda replication; host DNA synthesis; heat shock protein; protein repair (AAC75663.1); Blastp hit to AAC75663.1 (197 aa), 92% identity in aa 1 - 196; molecular chaparone [Salmonella typhimurium LT2].	molecular chaparone; heat shock protein
grxA	3.21591	0.403121	1.71171	0.313878	1.88829	0.734671	5.54548	2.15491	2.30454	1.01173	2.49562	0.81662	STM0872	AAL19808	glutaredoxin 1 (GRX1). (SW:GRX1_SALTY); redox coenzyme for glutathione-dependent ribonucleotide reductase glutaredoxin1 [Salmonella typhimurium LT2].	glutaredoxin1 redox coenzyme for glutathione-dependent ribonucleotide reductase
grxB	1.51809	0.0804422	0.798683	0.100859	0.784351	0.157459	1.72779	0.81874	0.44374	0.0460177	0.603557	0.183482	STM1165	AAL20095	similar to E. coli glutaredoxin 2 (AAC74148.1); Blastp hit to AAC74148.1 (215 aa), 85% identity in aa 1 - 215; glutaredoxin 2 [Salmonella typhimurium LT2].	glutaredoxin 2
grxC	11.4646	0.181648	3.69082	0.267505	3.48455	0.39254	4.32378	0.790725	1.24259	0.193755	1.70755	0.252018	STM3702	AAL22561	similar to E. coli glutaredoxin 3 (AAC76634.1); Blastp hit to AAC76634.1 (83 aa), 89% identity in aa 1 - 83; glutaredoxin 3 [Salmonella typhimurium LT2].	glutaredoxin 3
gshA	2.84785	0.144682	2.21055	0.551573	2.18146	0.299715	1.63202	0.500336	1.74082	0.308014	2.24504	0.477261	STM2818	AAL21703	glutamate--cysteine ligase. (SW:GSH1_SALTY); gamma-glutamate-cysteine ligase [Salmonella typhimurium LT2].	gamma-glutamate-cysteine ligase
gshB	2.79263	0.105009	1.12372	0.141176	1.06476	0.139841	1.27031	0.00927309	0.507252	0.171654	0.447367	0.0289935	STM3095	AAL21970	similar to E. coli glutathione synthetase (AAC75984.1); Blastp hit to AAC75984.1 (316 aa), 90% identity in aa 1 - 313; glutathione synthetase [Salmonella typhimurium LT2].	glutathione synthetase
gsk	0.899309	0.0368453	1.01643	0.172891	0.974048	0.0963886	1.01558	0.532045	1.55347	0.356527	1.72374	0.0364737	STM0491	AAL19445	Ortholog of E. coli inosine-guanosine kinase (AAC73579.1); Blastp hit to AAC73579.1 (434 aa), 94% identity in aa 1 - 434	inosine-guanosine kinase
gsp	1.46285	0.0402198	0.501639	0.0847779	0.505519	0.0886342	0.888059	0.189579	0.474642	0.0968518	0.434132	0.0337986	STM3139	AAL22013	bifunctional; similar to E. coli glutathionylspermidine synthetase/amidase (AAC76024.1); Blastp hit to AAC76024.1 (619 aa), 90% identity in aa 1 - 618; glutathionylspermidine synthetase; glutathionylspermidine amidase [Salmonella typhimurium LT2].	bifunctional: glutathionylspermidine synthetase; glutathionylspermidine amidase
gst	2.079	0.127598	6.64232	1.4054	6.50507	1.81338	2.448	0.474911	13.2891	4.76028	8.70372	1.50716	STM1451	AAL20373	similar to E. coli glutathionine S-transferase (AAC74707.1); Blastp hit to AAC74707.1 (201 aa), 84% identity in aa 1 - 200; glutathionine S-transferase [Salmonella typhimurium LT2].	glutathionine S-transferase
guaA	10.4117	0.757939	2.8265	0.485388	2.33122	0.0922052	7.44451	1.92265	1.10096	0.0940118	2.81376	1.18734	STM2510	AAL21404	similar to E. coli GMP synthetase (glutamine-hydrolyzing) (AAC75560.1); Blastp hit to AAC75560.1 (525 aa), 98% identity in aa 1 - 525; GMP synthetase [Salmonella typhimurium LT2].	GMP synthetase
guaB	6.27172	0.738116	3.27551	0.570011	2.91623	0.407023	1.25242	9.01714	1.5375	0.461858	2.20894	0.853433	STM2511	AAL21405	similar to E. coli IMP dehydrogenase (AAC75561.1); Blastp hit to AAC75561.1 (488 aa), 98% identity in aa 1 - 488; IMP dehydrogenase [Salmonella typhimurium LT2].	IMP dehydrogenase
guaC	11.1632	2.75302	0.760101	0.109652	0.941626	0.119032	4.65848	1.68039	0.393274	0.166056	0.42021	0.0125311	STM0141	AAL19105	similar to E. coli GMP reductase (AAC73215.1); Blastp hit to AAC73215.1 (347 aa), 95% identity in aa 1 - 347; GMP reductase [Salmonella typhimurium LT2].	GMP reductase
gudD	0.288599	0.0226368	0.382572	0.0407046	0.340099	0.018756	0.140323	0.0121548	0.16417	0.0239592	0.21181	0.0506612	STM2960	AAL21840	similar to E. coli putative glucarate dehydratase (AAC75829.1); Blastp hit to AAC75829.1 (446 aa), 97% identity in aa 1 - 446; d-glucarate dehydratase [Salmonella typhimurium LT2].	d-glucarate dehydratase
gudT	0.201481	0.000559432	0.210776	0.0156011	0.185144	0.0146538	0.106067	0.0175652	0.170562	0.00729957	0.172187	0.0309274	STM2962	AAL21842	similar to E. coli putative transport protein (AAC75831.1); Blastp hit to AAC75831.1 (450 aa), 96% identity in aa 1 - 450; putative MFS superfamily D-glucarate permease [Salmonella typhimurium LT2].	putative MFS superfamily, D-glucarate permease
gutM	0.235772	0.0207555	0.486103	0.0771774	0.463877	0.152691	0.415996	0.0539708	0.446481	0.071649	0.332258	0.0273994	STM2836	AAL21716	similar to E. coli glucitol operon activator (AAC75748.1); Blastp hit to AAC75748.1 (119 aa), 83% identity in aa 1 - 119; putative glucitol (srl) operon regulatory protein [Salmonella typhimurium LT2].	putative glucitol (srl) operon regulatory protein
gutQ	0.534952	0.588221	0.916798	0.24105	0.734049	0.125558	1.11803	0.134793	0.902681	0.122724	0.518498	0.0161454	STM2838	AAL21718	similar to E. coli orf, hypothetical protein (AAC75750.1); Blastp hit to AAC75750.1 (308 aa), 92% identity in aa 1 - 308; putative polysialic acid capsule expression protein [Salmonella typhimurium LT2].	putative polysialic acid capsule expression protein
gyrA	9.29237	2.47141	4.48331	0.155578	4.32344	0.27736	4.58138	2.50539	1.28228	0.326612	2.75732	1.33486	STM2272	AAL21173	type II topoisomerase; similar to E. coli DNA gyrase, subunit A, type II topoisomerase (AAC75291.1); Blastp hit to AAC75291.1 (875 aa), 91% identity in aa 1 - 875; DNA gyrase, subunit A [Salmonella typhimurium LT2].	DNA gyrase, subunit A, type II topoisomerase
gyrB	2.1415	0.295216	1.67298	0.260379	1.64514	0.130208	4.44037	0.955858	1.45059	0.0565715	3.43275	0.731262	STM3835	AAL22694	type II topoisomerase; DNA gyrase subunit B. (SW:GYRB_SALTY); DNA gyrase, subunit B [Salmonella typhimurium LT2].	DNA gyrase, subunit B (type II topoisomerase)
hcaT	1.29036	0.176285	1.03431	0.260618	1.20986	0.056108	0.6538	0.0484939	0.675535	0.0984944	0.75926	0.0831693	STM2554	AAL21448	similar to E. coli MFS (major facilitator superfamily) transporter (AAC75589.1); Blastp hit to AAC75589.1 (379 aa), 88% identity in aa 1 - 376; putative MFS family transport protein [Salmonella typhimurium LT2].	putative MFS family transport protein
hcp	0.0515574	0.0158032	0.196512	0.0148573	0.225549	0.0468574	0.114997	0.0187824	0.252521	0.0247309	0.249816	0.0300003	STM0937	AAL19873	similar to E. coli putative prismane (AAC73960.1); Blastp hit to AAC73960.1 (552 aa), 96% identity in aa 3 - 552; hybrid cluster protein; similar to prismane-protein homolog [Salmonella typhimurium LT2].	hybrid cluster protein; similar to prismane-protein homolog
hcr	0.143648	0.0677409	0.176046	0.0158892	0.214806	0.0554525	0.145865	0.0144156	0.236542	0.0359526	0.228686	0.0258354	STM0936	AAL19872	similar to E. coli putative enzyme (AAC73959.1); Blastp hit to AAC73959.1 (322 aa), 90% identity in aa 1 - 322; NADH oxidoreductase for hcp gene product [Salmonella typhimurium LT2].	NADH oxidoreductase for hcp gene product
helD	1.04111	0.130194	0.626933	0.0998123	0.640767	0.0567935	0.758016	0.249443	0.556551	0.157288	0.400965	0.0529669	STM1075	AAL20008	similar to E. coli DNA helicase IV (AAC74048.1); Blastp hit to AAC74048.1 (684 aa), 83% identity in aa 1 - 684; DNA helicase IV [Salmonella typhimurium LT2].	DNA helicase IV
hemA	2.243	0.274494	1.83274	0.322884	1.62116	0.222163	2.77808	0.222004	1.62827	0.213818	1.62388	0.0616674	STM1777	AAL20692	glutamyl-tRNA reductase. (SW:HEM1_SALTY); glutamyl tRNA reductase [Salmonella typhimurium LT2].	glutamyl tRNA reductase
hemB	2.02148	0.0613356	1.61076	0.206936	1.47149	0.110993	1.93492	0.406596	1.00107	0.0424938	1.79752	0.598838	STM0372	AAL19326	similar to E. coli 5-aminolevulinate dehydratase = porphobilinogen synthase (AAC73472.1); Blastp hit to AAC73472.1 (335 aa), 93% identity in aa 12 - 335; 5-aminolevulinate dehydratase ( porphobilinogen synthase) [Salmonella typhimurium LT2].	5-aminolevulinate dehydratase ( porphobilinogen synthase)
hemC	3.39971	1.61084	1.66053	0.112511	1.70634	0.375956	3.80062	1.60897	2.96938	0.161555	2.8158	0.659067	STM3938	AAL22783	hydroxymethylbilane synthase; porphobilinogen deaminase. (SW:HEM3_SALTY); porphobilinogen deaminase [Salmonella typhimurium LT2].	porphobilinogen deaminase (hydroxymethylbilane synthase)
hemD	2.69062	0.342867	1.17078	0.135649	1.21625	0.219586	4.34235	2.26756	2.97145	0.595859	2.5186	0.878687	STM3937	AAL22782	similar to E. coli uroporphyrinogen III synthase (AAC76807.1); Blastp hit to AAC76807.1 (246 aa), 82% identity in aa 1 - 246; uroporphyrinogen III synthase [Salmonella typhimurium LT2].	uroporphyrinogen III synthase
hemE	2.95084	0.287606	1.7741	0.184493	1.73414	0.14172	1.87612	0.523697	1.06272	0.0640678	1.56225	0.430839	STM4167	AAL22995	Ortholog of E. coli uroporphyrinogen decarboxylase (AAC76971.1); Blastp hit to AAC76971.1 (354 aa), 96% identity in aa 1 - 353	uroporphyrinogen decarboxylase
hemF	0.903453	0.14135	0.519346	0.0477163	0.473473	0.0414041	1.13536	0.144575	0.737842	0.138756	0.580427	0.0465092	STM2451	AAL21345	coproporphyrinogen III oxidase, aerobic. (SW:HEM6_SALTY); coproporphyrinogen III oxidase [Salmonella typhimurium LT2].	coproporphyrinogen III oxidase
hemG	1.70857	0.256319	0.838803	0.215856	0.872544	0.0692683	2.47909	0.799924	2.342	1.45178	2.20994	0.0693459	STM3987	AAL22831	similar to E. coli protoporphyrin oxidase (AAC76853.1); Blastp hit to AAC76853.1 (181 aa), 87% identity in aa 1 - 181; protoporphyrin oxidase [Salmonella typhimurium LT2].	protoporphyrin oxidase
hemH	0.566229	0.533859	1.18816	0.0423408	0.934932	0.104243	1.3723	0.177099	1.00865	0.151756	0.848268	0.0431195	STM0489	AAL19443	ferrochelatase. (SW:HEMZ_SALTY); ferrochelatase [Salmonella typhimurium LT2].	ferrochelatase
hemK	2.0423	0.0836657	0.934034	0.151733	0.724702	0.114368	1.00366	0.15785	0.638459	0.151515	0.656336	0.0632933	STM1775	AAL20690	HEMK protein. (SW:HEMK_SALTY); putative protoporphyrinogen oxidase [Salmonella typhimurium LT2].	putative protoporphyrinogen oxidase
hemL	3.43015	0.0325949	1.71094	0.252485	1.32201	0.307222	0.128821	2.93161	0.812457	0.129809	1.00003	0.117641	STM0202	AAL19166	glutamate-1-semialdehyde 2,1-aminomutase. (SW:GSA_SALTY); glutamate-1-semialdehyde aminotransferase; aminomutase [Salmonella typhimurium LT2].	glutamate-1-semialdehyde aminotransferase (aminomutase)
hemN	1.34397	0.170414	0.766367	0.071868	0.681015	0.0688561	2.51937	0.876828	0.791099	0.157527	0.953468	0.158998	STM4004	AAL22843	oxygen-independent coproporphyrinogen III oxidase. (SW:HEMN_SALTY); O2-independent coproporphyrinogen III oxidase [Salmonella typhimurium LT2].	O2-independent coproporphyrinogen III oxidase
hemX	3.29702	0.342009	1.01076	0.134036	0.972247	0.0798214	4.34741	0.816944	1.81088	0.0656195	1.57773	0.237882	STM3936	AAL22781	Putative RBS for hemX; RegulonDB:STMS1H003876	uroporphyrinogen III methylase
hemY	2.48866	0.46525	0.624238	0.0770355	0.579618	0.0131043	4.65216	0.398672	0.842308	0.0933012	1.31881	0.0862185	STM3935	AAL22780	similar to E. coli a late step of protoheme IX synthesis (AAC76805.1); Blastp hit to AAC76805.1 (398 aa), 95% identity in aa 1 - 398; protein for a late step of protoheme IX synthesis [Salmonella typhimurium LT2].	a late step of protoheme IX synthesis
hepA	1.37807	0.0519679	0.65167	0.121271	0.558079	0.0735586	1.08963	0.487892	0.604587	0.075832	1.40644	0.496507	STM0096	AAL19060	Ortholog of E. coli probable ATP-dependent RNA helicase (AAC73170.1); Blastp hit to AAC73170.1 (968 aa), 93% identity in aa 1 - 968	RNA polymerase associated protein, putative SNF2 family RNA helicase
hflB	17.1146	1.64304	23.9485	4.14368	22.2779	2.50869	13.0024	10.3175	12.7227	3.03197	17.3343	2.82985	STM3296	AAL22166	similar to E. coli degrades sigma32, integral membrane peptidase, cell division protein (AAC76210.1); Blastp hit to AAC76210.1 (644 aa), 97% identity in aa 1 - 644; ATP-dependent zinc-metallo protease [Salmonella typhimurium LT2].	ATP-dependent zinc-metallo protease
hflC	9.1416	0.328696	13.98	4.58131	13.645	1.33481	6.42844	1.99795	8.76966	2.00924	15.6069	3.64711	STM4364	AAL23184	associates with HflK; similar to E. coli protease specific for phage lambda cII repressor (AAC77132.1); Blastp hit to AAC77132.1 (334 aa), 95% identity in aa 1 - 334; component of modulator for protease specific for FtsH phage lambda cII repressor [Salmonella typhimurium LT2].	with HflK, part of modulator for protease specific for FtsH phage lambda cII repressor
hflK	7.00494	0.705858	15.8077	0.663982	13.656	1.6213	8.90098	1.46354	21.7407	1.62827	28.8351	5.25054	STM4363	AAL23183	associates with HflC; similar to E. coli protease specific for phage lambda cII repressor (AAC77131.1); Blastp hit to AAC77131.1 (419 aa), 93% identity in aa 1 - 419; component of modulator for protease specific for FtsH phage lambda cII repressor [Salmonella typhimurium LT2].	with HflC, part of modulator for protease specific for FtsH phage lambda cII repressor
hflX	6.1631	1.64542	7.42083	1.29254	7.08665	1.34043	2.4517	0.426578	2.55717	0.118078	4.37149	0.940975	STM4362	AAL23182	ogether with HflCK possibly involved in phage lambda cII repressor stability; similar to E. coli GTP - binding subunit of protease specific for phage lambda cII repressor (AAC77130.1); Blastp hit to AAC77130.1 (426 aa), 96% identity in aa 1 - 426; putative GTP-ase [Salmonella typhimurium LT2].	putative GTP-ase, together with HflCK possibly involved in phage lambda cII repressor stability
hfq	17.0965	1.65389	14.5389	0.724223	12.5166	1.73066	23.3423	2.14589	19.3937	0.997882	25.2808	2.46621	STM4361	AAL23181	growth-related protein; host factor-I protein (HF-I). (SW:HFQ_SALTY); host factor I for bacteriophage Q beta replication [Salmonella typhimurium LT2].	host factor I for bacteriophage Q beta replication, a growth-related protein
hha	1.52009	0.336641	4.3286	1.0468	4.05108	0.806978	2.63642	0.845137	4.11406	1.58285	3.51827	0.633537	STM0473	AAL19427	Putative RBS for hha; RegulonDB:STMS1H000817	hemolysin expression modulating protein (involved in environmental regulation of virulence factors)
hilA	1.30567	0.0925864	0.474451	0.118662	0.36823	0.109505	1.32625	0.43409	0.21991	0.0262906	0.165202	0.0272523	STM2876	AAL21756	invasion protein IAGA (protein HILA). (SW:IAGA_SALTY); invasion genes transcription activator [Salmonella typhimurium LT2].	invasion genes transcription activator
hilC	3.54812	0.168543	2.30647	1.24638	1.7673	0.871435	5.38932	1.11723	2.06126	0.711794	1.14246	0.128579	STM2867	AAL21747	Putative RBS for hilC; RegulonDB:STMS1H002932	bacterial regulatory helix-turn-helix proteins, araC family
hilD	2.64636	0.2103	2.94408	1.11889	2.59977	0.762788	5.35254	1.57903	3.42962	0.884657	1.58293	0.254467	STM2875	AAL21755	HilD (gi|4455108); regulatory helix-turn-helix proteins, araC family [Salmonella typhimurium LT2].	regulatory helix-turn-helix proteins, araC family
himA	13.9116	1.02996	30.0879	8.64419	24.9044	6.50501	8.0695	5.64054	30.6933	3.1623	43.7325	6.37849	STM1339	AAL20264	integration host factor alpha-subunit (IHF-alpha). (SW:IHFA_SALTY); integration host factor (IHF), alpha subunit [Salmonella typhimurium LT2].	integration host factor (IHF), alpha subunit
himD	7.53695	0.746016	10.0806	0.938909	9.77893	0.871627	9.76173	1.86551	16.4924	2.58029	17.6045	2.32444	STM0982	AAL19916	Ortholog of E. coli integration host factor (IHF), beta subunit; site-specific recombination (AAC73998.1); Blastp hit to AAC73998.1 (94 aa), 98% identity in aa 1 - 94	integration host factor (IHF), beta subunit; site-specific recombination
hin	1.21431	0.430755	1.60029	0.104349	1.69772	0.173307	0.800189	0.327086	0.970136	0.40871	1.10353	0.749975	STM2772	AAL21658	regulation of flagellar gene expression by site-specific inversion of DNA; DNA-invertase hin. (SW:HIN_SALTY); H inversion protein [Salmonella typhimurium LT2].	H inversion: regulation of flagellar gene expression by site-specific inversion of DNA
hisA	0.944207	0.146455	0.946783	0.253172	0.763923	0.0442773	0.806446	0.23966	0.735024	0.053877	0.786022	0.262041	STM2076	AAL20980	S. typhimurium phosphoribosylformimino-5-aminoimidazole carboxamide ribotideisomerase. (SW:HIS4_SALTY)	N-(5'-phospho-L-ribosyl-formimino)-5-amino-1- (5'-phosphoribosyl)-4-imidazolecarboxamide isomerase
hisB	0.828254	0.0934894	0.915806	0.133887	0.647226	0.0712438	0.445787	0.127037	0.392064	0.0806193	0.480619	0.225873	STM2074	AAL20978	S. typhimurium histidine biosynthesis bifunctional protein HISB [includes:histidinol-phosphatase ]. (SW:HIS7_SALTY)	bifunctional: imidazoleglycerol-phosphate dehydratase; histidinol-phosphatase
hisC	0.976657	0.0750738	1.75872	0.405339	1.22979	0.200068	0.670081	0.0569729	1.46511	0.273084	0.950837	0.103926	STM2073	AAL20977	S. typhimurium histidinol-phosphate aminotransferase. (SW:HIS8_SALTY)	histidinol phosphate aminotransferase
hisD	0.950406	0.102179	2.53313	0.588216	1.78457	0.295249	0.533435	0.0377754	1.33939	0.23198	0.957635	0.00947346	STM2072	AAL20976	histidinol dehydrogenase. (SW:HISX_SALTY); histidinal dehydrogenase; histidinol dehydrogenase [Salmonella typhimurium LT2].	histidinal dehydrogenase (also histidinol dehydrogenase activity)
hisF	1.70261	0.319445	1.8422	0.199624	1.46609	0.118551	0.749472	0.145479	0.712543	0.0827203	0.807059	0.0257902	STM2077	AAL20981	S. typhimurium HISF protein (cyclase). (SW:HIS6_SALTY)	imidazole glycerol phosphate synthase, subunit with HisH
hisG	0.857972	0.0277279	3.93229	0.870277	2.91554	0.561766	0.389122	0.0377503	2.01727	0.260793	1.13867	0.146725	STM2071	AAL20975	ATP phosphoribosyltransferase. (SW:HIS1_SALTY); ATP phosphoribosyltransferase [Salmonella typhimurium LT2].	ATP phosphoribosyltransferase
hisH	0.88426	0.12952	0.857219	0.161074	0.662786	0.0432876	0.897524	0.236009	0.919094	0.10946	0.746463	0.222408	STM2075	AAL20979	S. typhimurium amidotransferase HISH. (SW:HIS5_SALTY)	glutamine amidotransferase, subunit with HisF
hisI	1.35135	0.372576	1.25123	0.0750899	1.05185	0.134188	0.796097	0.217592	0.868973	0.339232	1.31932	0.156408	STM2078	AAL20982	S. typhimurium histidine biosynthesis bifunctional protein HISIE [includes:phosphoribosyl-amp cyclohydrolase ]. (SW:HIS2_SALTY)	bifunctional: phosphoribosyl-AMP cyclohydrolase; phosphoribosyl-ATP pyrophosphatase
hisJ	2.6919	0.00852351	2.89992	0.378603	2.62215	0.394729	1.59304	0.291002	1.07768	0.264972	0.968589	0.11898	STM2354	AAL21255	ABC superfamily (bind_prot); histidine-binding periplasmic protein precursor (HBP). (SW:HISJ_SALTY); histidine transport protein [Salmonella typhimurium LT2].	ABC superfamily (bind_prot), histidine transport protein
hisM	1.09259	0.090325	1.25309	0.0797932	1.11697	0.280898	0.35981	0.150989	0.390819	0.0468878	0.432637	0.0659848	STM2352	AAL21253	ABC superfamily (membrane); histidine transport system permease protein HISM. (SW:HISM_SALTY); histidine and lysine/arginine/ornithine transport protein [Salmonella typhimurium LT2].	ABC superfamily (membrane),histidine and lysine/arginine/ornithine transport protein
hisP	0.939166	0.138211	0.969826	0.168073	0.88237	0.0855483	0.685026	0.0643666	0.516635	0.124013	0.469402	0.0638186	STM2351	AAL21252	ABC superfamily (atp_bind); histidine transport ATP-binding protein HISP. (SW:HISP_SALTY); histidine and lysine/arginine/ornithine transport protein [Salmonella typhimurium LT2].	ABC superfamily (atp_bind), histidine and lysine/arginine/ornithine transport protein
hisQ	0.940645	0.104589	1.70137	0.123318	1.45232	0.258415	2.62519	30.0649	2.96907	5.88932	13.3806	18.916	STM2353	AAL21254	ABC superfamily (membrane); histidine transport system permease protein HISQ. (SW:HISQ_SALTY); histidine and lysine/arginine/ornithine transport system [Salmonella typhimurium LT2].	ABC superfamily (membrane),histidine and lysine/arginine/ornithine transport system
hisS	7.2336	0.226559	4.55668	0.862867	3.95087	0.162337	8.11532	1.48413	3.44719	0.190816	6.43634	1.03336	STM2522	AAL21416	histidyl-tRNA synthetase. (SW:SYH_SALTY); histidine tRNA synthetase [Salmonella typhimurium LT2].	histidine tRNA synthetase
hlpA	10.4671	0.683465	5.76468	2.68197	4.59494	2.53809	17.2163	8.83668	6.43287	0.806285	17.0311	1.62251	STM0225	AAL19189	S. typhimurium outer membrane protein OMPH precursor. (SW:OMPH_SALTY)	histone-like protein, located in outer membrane
hmpA	0.44318	0.0921557	0.776779	0.0196778	0.828636	0.0880658	0.411319	0.107314	1.11697	0.11099	0.66752	0.123134	STM2556	AAL21450	contains nitric oxide dioxygenase activity; flavohemoprotein; hemoglobin-like protein; flavohemoglobin)(dihydropteridine reductase. (SW:HMPA_SALTY); dihydropteridine reductase 2 [Salmonella typhimurium LT2].	dihydropteridine reductase 2 and nitric oxide dioxygenase activity
hnr	0.66841	0.281014	1.03223	0.0729137	0.903473	0.119341	0.66478	0.110369	0.460702	0.0202257	0.548937	0.130302	STM1753	AAL20671	mouse virulence protein; similar to E. coli Hnr protein (AAC74317.1); Blastp hit to AAC74317.1 (337 aa), 90% identity in aa 1 - 337; Response regulator in protein turnover [Salmonella typhimurium LT2].	Response regulator in protein turnover: mouse virulence
hns	10.2877	0.985221	24.4277	1.83096	19.5765	1.71247	24.639	5.83298	33.3175	7.47181	23.4221	4.19272	STM1751	AAL20669	HU; BH2; H;, NS; pleiotropic regulator; DNA-binding protein H-NS (histone-like protein HLP-II) (protein H1)(protein B1). (SW:HNS_SALTY); DNA-binding protein HLP-II [Salmonella typhimurium LT2].	DNA-binding protein HLP-II (HU, BH2, HD, NS); pleiotropic regulator
hofB	0.0421314	2.66332e-07	0.0789553	0.0114694	0.0828935	0.0107428	0.125133	0.00871629	0.16764	0.0259223	0.165203	0.0239633	STM0143	AAL19107	involved in biogenesis of fimbriae (type IV pilin), protein transport, DNA uptake; similar to E. coli putative integral membrane protein involved in biogenesis of fimbriae, protein transport, DNA uptake (AAC73218.1); Blastp hit to AAC73218.1 (461 aa), 69% identity in aa 1 - 459; putative integral membrane protein [Salmonella typhimurium LT2].	putative integral membrane protein involved in biogenesis of fimbriae (type IV pilin), protein transport, DNA uptake
hofC	0.352411	0.0457051	0.236918	0.0249409	0.22269	0.0536076	0.211051	0.0433812	0.323081	0.0609957	0.304605	0.0441895	STM0142	AAL19106	similar to E. coli putative integral membrane protein involved in biogenesis of fimbriae, protein transport, DNA uptake (AAC73217.1); Blastp hit to AAC73217.1 (400 aa), 67% identity in aa 1 - 400; putative component in type IV pilin biogenesis [Salmonella typhimurium LT2].	putative component in type IV pilin biogenesis
hofQ	0.188941	0.0399398	0.225336	0.0799243	0.232841	0.0215467	0.271666	0.016495	0.325252	0.0326864	0.361151	0.0481986	STM3488	AAL22350	possibly in biosynthesis of type IV pilin; similar to E. coli putative transport portein (AAC76416.1); Blastp hit to AAC76416.1 (412 aa), 86% identity in aa 1 - 412; putative transport protein [Salmonella typhimurium LT2].	putative transport protein, possibly in biosynthesis of type IV pilin
holA	1.42549	0.104538	0.642069	0.0767959	0.584181	0.0131357	1.92693	0.637823	1.34678	0.0471046	1.5738	0.158169	STM0646	AAL19597	similar to E. coli DNA polymerase III, delta subunit (AAC73741.1); Blastp hit to AAC73741.1 (343 aa), 89% identity in aa 1 - 343; DNA polymerase III, delta subunit [Salmonella typhimurium LT2].	DNA polymerase III, delta subunit
holB	1.4059	0.211667	0.989656	0.178159	0.884322	0.0447449	1.82351	0.0517985	1.46978	0.341788	1.71549	0.381573	STM1201	AAL20130	similar to E. coli DNA polymerase III, delta prime subunit (AAC74183.1); Blastp hit to AAC74183.1 (334 aa), 79% identity in aa 1 - 334; DNA polymerase III, delta prime subunit [Salmonella typhimurium LT2].	DNA polymerase III, delta prime subunit
holC	3.32891	0.755568	1.32348	0.241777	1.23121	0.157913	4.00507	0.673849	1.73794	0.118692	1.96046	0.113982	STM4476	AAL23295	Putative RBS for holC; RegulonDB:STMS1H004351	DNA polymerase III, chi subunit
holD	0.792397	1.05298	1.22059	0.0838627	1.3332	0.066447	2.09198	0.587688	1.80008	0.195746	2.20048	0.62222	STM4557	AAL23372	similar to E. coli DNA polymerase III, psi subunit (AAC77325.1); Blastp hit to AAC77325.1 (137 aa), 78% identity in aa 1 - 137; DNA polymerase III, psi subunit [Salmonella typhimurium LT2].	DNA polymerase III, psi subunit
holE	0.890792	0.075431	0.650681	0.124325	0.576293	0.0336928	2.45071	3.25247	7.63364	11.2796	3.14924	5.05907	STM1876	AAL20792	similar to E. coli DNA polymerase III, theta subunit (AAC74912.1); Blastp hit to AAC74912.1 (76 aa), 88% identity in aa 1 - 76; DNA polymerase III, theta subunit [Salmonella typhimurium LT2].	DNA polymerase III, theta subunit
hopD	0.487804	0.0265374	2.05355	0.733663	2.34747	0.362849	0.302195	0.0325305	3.65779	0.471653	2.58731	0.135611	STM3442	AAL22305	similar to E. coli leader peptidase, integral membrane protein (AAC76360.1); Blastp hit to AAC76360.1 (225 aa), 47% identity in aa 80 - 215; leader peptidase HopD [Salmonella typhimurium LT2].	leader peptidase HopD
hpaA	0.101905	0.00166712	0.135818	0.0154635	0.14503	0.0202392	0.107634	0.00324002	0.160558	0.0145672	0.170699	0.0263327	STM1108	AAL20040	similar to E. coli putative ARAC-type regulatory protein (AAC74766.1); Blastp hit to AAC74766.1 (303 aa), 25% identity in aa 181 - 281; 4-hydroxyphenylacetate catabolism protein [Salmonella typhimurium LT2].	4-hydroxyphenylacetate catabolism
hpaB	0.0784311	0.00980003	0.137614	0.0183049	0.134887	0.0082304	0.0522893	0.0170123	0.213678	0.0356015	0.163962	0.00432819	STM1099	AAL20031	4-hydroxyphenylacetate catabolism protein [Salmonella typhimurium LT2].	4-hydroxyphenylacetate catabolism
hpaC	0.0983635	0.00807618	0.226929	0.0508943	0.238157	0.0115816	0.07778	0.0169955	0.609465	0.113204	0.63099	0.0356263	STM1098	AAL20030	similar to E. coli orf, hypothetical protein (AAC74092.1); Blastp hit to AAC74092.1 (152 aa), 44% identity in aa 1 - 145; 4-hydroxyphenylacetate catabolism protein [Salmonella typhimurium LT2].	4-hydroxyphenylacetate catabolism
hpaD	0.346572	0.0652029	0.278215	0.032686	0.276923	0.013862	0.159909	0.031357	0.133067	0.0305691	0.115912	0.0161315	STM1103	AAL20035	4-hydroxyphenylacetate catabolism protein [Salmonella typhimurium LT2].	4-hydroxyphenylacetate catabolism
hpaE	0.236171	0.0177499	0.252496	0.024544	0.247435	0.030496	0.22558	0.0725936	0.348143	0.0523334	0.239252	0.0448184	STM1102	AAL20034	similar to E. coli aldehyde dehydrogenase, prefers NADP over NAD (AAC74382.1); Blastp hit to AAC74382.1 (495 aa), 39% identity in aa 23 - 493; 4-hydroxyphenylacetate catabolism protein [Salmonella typhimurium LT2].	4-hydroxyphenylacetate catabolism
hpaF	0.114418	0.0131149	0.125366	0.0202521	0.125745	0.00810323	0.199354	0.0378861	0.201047	0.0192257	0.168564	0.0149517	STM1104	AAL20036	4-hydroxyphenylacetate catabolism protein [Salmonella typhimurium LT2].	4-hydroxyphenylacetate catabolism
hpaG	0.136983	0.00068921	0.158391	0.0349666	0.139547	0.0262054	0.0690676	0.0209943	0.154612	0.114029	0.0736708	0.0084669	STM1101	AAL20033	Paralog of E. coli putative isomerase (AAC74264.1); Blastp hit to AAC74264.1 (219 aa), 38% identity in aa 22 - 219, 29 503319650dentity in aa 35 - 211	4-hydroxyphenylacetate catabolism
hpaH	0.168407	0.0155378	0.212553	0.0147186	0.173602	0.0197619	0.164762	0.0279596	0.210131	0.0184792	0.191486	0.0101712	STM1105	AAL20037	Paralog of E. coli 2-keto-4-pentenoate hydratase (AAC73453.1); Blastp hit to AAC73453.1 (271 aa), 34% identity in aa 6 - 261	4-hydroxyphenylacetate catabolism
hpaI	0.10957	0.0177505	0.179814	0.037654	0.175769	0.00601489	0.102229	0.0234858	0.223736	0.024876	0.211075	0.012856	STM1106	AAL20038	similar to E. coli orf, hypothetical protein (AAC75305.1); Blastp hit to AAC75305.1 (267 aa), 56% identity in aa 5 - 260; 4-hydroxyphenylacetate catabolism protein [Salmonella typhimurium LT2].	4-hydroxyphenylacetate catabolism
hpaR	0.193645	0.0213716	0.247139	0.0166878	0.225025	0.0315417	0.19526	0.0653246	0.437615	0.0832104	0.248938	0.0424708	STM1100	AAL20032	Putative RBS for hpaR; RegulonDB:STMS1H001372	4-hydroxyphenylacetate catabolism
hpaX	0.0956613	0.00965184	0.164149	0.015929	0.150818	0.00904349	0.112603	0.0116442	0.248862	0.0247911	0.290812	0.0272306	STM1107	AAL20039	similar to E. coli putative transport protein (AAC75306.1); Blastp hit to AAC75306.1 (442 aa), 31% identity in aa 22 - 428; 4-hydroxyphenylacetate catabolism protein [Salmonella typhimurium LT2].	4-hydroxyphenylacetate catabolism
hpt	3.54555	0.498272	1.23901	0.173868	1.18818	0.139911	3.53771	0.921192	0.563908	0.0427375	0.738229	0.105419	STM0170	AAL19134	hypoxanthine phosphoribosyltransferase. (SW:HPRT_SALTY); hypoxanthine phosphoribosyltransferase [Salmonella typhimurium LT2].	hypoxanthine phosphoribosyltransferase
hrpA	1.04716	0.0347219	0.845747	0.383205	0.794192	0.176959	0.61116	0.184387	0.504091	0.122915	0.608221	0.157083	STM1641	AAL20559	similar to E. coli helicase, ATP-dependent (AAC74495.1); Blastp hit to AAC74495.1 (1281 aa), 95% identity in aa 1 - 1280; ATP-dependent helicase [Salmonella typhimurium LT2].	helicase, ATP-dependent
hrpB	0.984547	0.212419	0.896719	0.096214	0.973613	0.0342121	0.833304	0.0995313	0.755792	0.080252	0.968646	0.0321065	STM0189	AAL19153	similar to E. coli helicase, ATP-dependent (AAC73259.1); Blastp hit to AAC73259.1 (824 aa), 84% identity in aa 1 - 824; ATP-dependent helicase [Salmonella typhimurium LT2].	helicase, ATP-dependent
hscA	4.84468	0.552477	3.68842	0.396296	2.74926	0.178506	0.949788	0.101018	1.40318	0.290696	1.2318	0.140277	STM2539	AAL21433	member of Hsp70 protein family; believed to be involved in assembly of Fe-S clusters; similar to E. coli heat shock protein, chaperone, member of Hsp70 protein family (AAC75579.1); Blastp hit to AAC75579.1 (616 aa), 94% identity in aa 1 - 616; chaperone protein [Salmonella typhimurium LT2].	chaperone, member of Hsp70 protein family, believed to be involved in assembly of Fe-S clusters
hscB	4.15791	0.0767693	3.75657	0.859763	3.02449	0.314127	2.33927	0.738428	6.23788	0.614154	3.36713	0.170585	STM2540	AAL21434	believed to be involved in assembly of Fe-S clusters; similar to E. coli orf, hypothetical protein (AAC75580.1); Blastp hit to AAC75580.1 (171 aa), 91% identity in aa 1 - 171; co-chaperone protein Hsc20 [Salmonella typhimurium LT2].	co-chaperone protein Hsc20, believed to be involved in assembly of Fe-S clusters
hscC	0.159567	0.0223725	0.223271	0.00777664	0.215624	0.0152609	0.0543189	0.00758216	0.111981	0.0662285	0.0954968	0.0158174	STM0659	AAL19610	similar to E. coli putative dnaK protein (AAC73751.1); Blastp hit to AAC73751.1 (556 aa), 83% identity in aa 1 - 556; putative heatshock protein, homolog of hsp70 in Hsc66 subfamily [Salmonella typhimurium LT2].	putative heatshock protein, homolog of hsp70 in Hsc66 subfamily
hsdM	1.06013	0.025043	1.18541	0.0686099	1.05122	0.116018	2.19684	0.194922	1.66614	0.0512339	1.40588	0.230295	STM4525	AAL23343	type I restriction enzyme STYSJI Mm protein. (SW:T1M_SALTY); DNA methylase M, host modification [Salmonella typhimurium LT2].	DNA methylase M, host modification
hsdR	0.940432	0.0336639	1.16606	0.149435	0.962732	0.078145	0.921209	1.27405	5.20176	14.2345	9.10513	10.9116	STM4526	AAL23344	host restriction; similar to E. coli host restriction; endonuclease R (AAC77306.1); Blastp hit to AAC77306.1 (1188 aa), 91% identity in aa 20 - 1188; endonuclease R [Salmonella typhimurium LT2].	endonuclease R, host restriction
hsdS	4.56884	0.305303	5.28002	0.762208	4.19474	0.997628	1.49867	0.36672	1.09799	0.0942635	1.12568	0.0888974	STM4524	AAL23342	type I restriction enzyme STYSJI specificity protein. (SW:T1S_SALTY); specificity determinant for hsdM and hsdR [Salmonella typhimurium LT2].	specificity determinant for hsdM and hsdR
hslJ	0.876757	0.079599	1.30454	0.192197	1.2196	0.0727285	0.958348	0.219418	2.6406	1.00351	1.36126	0.119146	STM1648	AAL20566	similar to E. coli heat shock protein hslJ (AAC74461.1); Blastp hit to AAC74461.1 (140 aa), 69% identity in aa 1 - 138; heat shock protein hslJ [Salmonella typhimurium LT2].	heat shock protein hslJ
hslU	2.24163	0.411174	6.55469	1.48991	5.46367	0.806485	1.24871	2.69195	7.83594	3.46439	6.97558	1.00903	STM4091	AAL22931	ATP-dependent HAL protease ATP-binding subunit HSLU (heat shock protein HSLU). (SW:HSLU_SALTY); ATPase component of the HslUV protease [Salmonella typhimurium LT2].	ATPase component of the HslUV protease
hslV	1.92069	0.421699	3.82543	1.91122	2.99994	0.953485	1.89015	0.39679	2.94618	1.28293	1.86426	0.306078	STM4092	AAL22932	similar to E. coli heat shock protein hslVU, proteasome-related peptidase subunit (AAC76914.1); Blastp hit to AAC76914.1 (176 aa), 97% identity in aa 1 - 176; peptidase component of the HslUV protease [Salmonella typhimurium LT2].	peptidase component of the HslUV protease
htgA	0.0733954	0.011791	0.117377	0.0175514	0.117552	0.00955187	0.761757	0.294319	0.949507	0.12208	0.872581	0.0441882	STM0010	AAL18974	functions on sigma 32 promoters permitting growth at high temperature; similar to E. coli putative oxidoreductase (AAC73122.1); Blastp hit to AAC73122.1 (237 aa), 87% identity in aa 1 - 236; positive sigma H regulator [Salmonella typhimurium LT2].	positive regulator for sigma H (sigma 32) promoters, permitting growth at high temperature
htpG	4.59259	0.399133	4.6942	2.73964	3.63329	1.5127	2.43292	0.748348	1.61027	0.434016	0.888087	0.202317	STM0487	AAL19441	similar to E. coli chaperone Hsp90, heat shock protein C 62.5 (AAC73575.1); Blastp hit to AAC73575.1 (624 aa), 94% identity in aa 1 - 624; chaperone Hsp90, heat shock protein C 62.5 [Salmonella typhimurium LT2].	chaperone Hsp90, heat shock protein C 62.5
htpX	3.18059	0.334454	9.22617	1.18713	8.24283	1.48573	1.79123	1.16983	4.01086	1.57624	4.9094	0.722579	STM1844	AAL20759	integral membrane protein; similar to E. coli heat shock protein, integral membrane protein (AAC74899.1); Blastp hit to AAC74899.1 (293 aa), 96% identity in aa 1 - 293; heat shock protein [Salmonella typhimurium LT2].	heat shock protein, integral membrane protein
htrA	3.64187	0.219018	24.5392	2.72415	19.9085	2.89413	1.25026	0.355638	17.9755	3.72021	10.3826	1.95657	STM0209	AAL19173	S. typhimurium protease DO precursor. (SW:DEGP_SALTY)	periplasmic serine protease Do, heat shock protein
htrB	0.953829	0.0919996	0.89768	0.0907224	0.900593	0.103561	0.682086	0.363805	0.554373	0.162939	0.490418	0.117909	STM1155	AAL20085	Putative RBS for htrB; RegulonDB:STMS1H001422	lauroyl/myristoyl acyltransferase involved in lipid A biosynthesis
hupA	24.6524	1.80084	9.95565	1.39321	9.40221	1.00982	51.5782	18.1442	14.1803	2.39332	11.0966	1.50659	STM4170	AAL22998	HU-2; DNA-binding protein HU-alpha (NS2) (HU-2). (SW:DBHA_SALTY); DNA-binding protein HU-alpha [Salmonella typhimurium LT2].	DNA-binding protein HU-alpha (HU-2)
hupB	30.6618	8.11438	7.46952	0.745429	7.09766	1.47629	18.7001	33.4839	7.23763	2.041	5.24838	0.75054	STM0451	AAL19406	DNA-binding protein HU-beta (NS1) (HU-1). (SW:DBHB_SALTY); DNA-binding protein HU-beta, NS1 (HU-1) [Salmonella typhimurium LT2].	DNA-binding protein HU-beta, NS1 (HU-1)
hutC	0.434697	0.122058	0.5938	0.130149	0.709035	0.0371336	0.497256	0.0456526	1.23198	0.39763	0.958914	0.130831	STM0789	AAL19727	similar to E. coli transcriptional regulator of succinylCoA synthetase operon (AAC73824.1); Blastp hit to AAC73824.1 (240 aa), 24% identity in aa 5 - 229; histidine utilization repressor [Salmonella typhimurium LT2].	histidine utilization repressor
hutG	0.893102	0.242492	0.962453	0.206598	0.969299	0.0682941	0.738658	0.0611646	0.752917	0.13386	0.607356	0.0781201	STM0788	AAL19726	similar to E. coli agmatinase (AAC75974.1); Blastp hit to AAC75974.1 (306 aa), 24% identity in aa 47 - 298; formimionoglutamate hydrolase [Salmonella typhimurium LT2].	formimionoglutamate hydrolase
hutH	0.602564	0.176611	0.725971	0.122862	0.691502	0.131203	0.8059	0.393989	0.953276	0.191573	0.560695	0.0407343	STM0791	AAL19728	Putative RBS for hutH; RegulonDB:STMS1H001092	histidine ammonia lyase
hutI	0.784596	0.183039	0.995912	0.340499	1.07412	0.065505	0.747175	0.174268	0.6964	0.202141	0.568956	0.107202	STM0787	AAL19725	Putative RBS for hutI; RegulonDB:STMS1H001088	Imidazolonepropionase
hutU	0.453667	0.0565939	1.14246	0.272835	1.10701	0.308006	1.06424	0.5263	1.72452	0.400117	0.661256	0.136529	STM0790; pseudogene; frameshift relative to
hybA	0.597706	0.00398219	0.299775	0.0457034	0.367578	0.0672395	1.17435	0.386947	0.197558	0.102131	0.142961	0.0303059	STM3149	AAL22023	intitally thought to be hydrogenase-2 small subunit which now identified as hybO; similar to E. coli hydrogenase-2 small subunit (AAC76032.1); Blastp hit to AAC76032.1 (328 aa), 95% identity in aa 1 - 328; unknown [Salmonella typhimurium LT2].	function unknown, intitally thought to be hydrogenase-2 small subunit which now identified as hybO
hybB	1.84086	0.558926	0.904519	3.14967	2.12787	0.211395	0.734496	0.136828	0.0866848	0.0189766	0.123162	0.0341118	STM3148	AAL22022	similar to E. coli probable cytochrome Ni/Fe component of hydrogenase-2 (AAC76031.1); Blastp hit to AAC76031.1 (392 aa), 96% identity in aa 1 - 392; putative cytochrome Ni/Fe component of hydrogenase-2 [Salmonella typhimurium LT2].	putative cytochrome Ni/Fe component of hydrogenase-2
hybC	1.27719	0.12859	0.688824	0.0423412	0.694478	0.0792038	2.80013	0.187426	0.40784	0.0926667	0.439419	0.0276402	STM3147	AAL22021	similar to E. coli probable large subunit, hydrogenase-2 (AAC76030.1); Blastp hit to AAC76030.1 (567 aa), 94% identity in aa 1 - 567; hydrogenase-2, large subunit [Salmonella typhimurium LT2].	hydrogenase-2, large subunit
hybD	1.03678	0.166369	0.535961	0.130731	0.559264	0.0168501	2.40497	0.163056	0.367735	0.109554	0.502878	0.0135507	STM3146	AAL22020	similar to E. coli probable processing element for hydrogenase-2 (AAC76029.1); Blastp hit to AAC76029.1 (164 aa), 94% identity in aa 1 - 163; putative processing element for hydrogenase-2 [Salmonella typhimurium LT2].	putative processing element for hydrogenase-2
hybE	0.542164	0.0581162	0.306043	0.0394309	0.297957	0.00931185	1.76595	0.283439	0.262095	0.0136268	0.309462	0.03351	STM3145	AAL22019	similar to E. coli member of hyb operon (AAC76028.1); Blastp hit to AAC76028.1 (162 aa), 80% identity in aa 1 - 162; putative hydrogenase [Salmonella typhimurium LT2].	putative hydrogenase
hybF	0.412052	0.0733371	0.224618	0.0635544	0.253431	0.0157994	1.18016	2.04201	0.388579	0.156919	0.403074	0.0335163	STM3144	AAL22018	similar to E. coli may modulate levels of hydrogenease-2 (AAC76027.1); Blastp hit to AAC76027.1 (113 aa), 84% identity in aa 1 - 113; putative hydrogenase expression/formation protein [Salmonella typhimurium LT2].	putative hydrogenase expression/formation protein
hybG	0.483267	0.0611468	0.253746	0.0403132	0.274294	0.02204	0.653742	0.0621184	0.181765	0.0346682	0.177622	0.0143128	STM3143	AAL22017	Putative RBS for hybG; RegulonDB:STMS1H003180	hydrogenase-2 operon protein
hycA	0.045102	0.0124282	0.0658294	0.00267261	0.0638943	0.0098574	0.308044	0.236128	0.22896	0.0854537	0.390661	0.700503	STM2853	AAL21733	similar to E. coli transcriptional repression of hyc and hyp operons (AAC75767.1); Blastp hit to AAC75767.1 (153 aa), 88% identity in aa 1 - 152; transcriptional repressor of hyc and hyp operons [Salmonella typhimurium LT2].	transcriptional repressor of hyc and hyp operons
hycB	0.0567011	0.00180504	0.0720703	0.00615856	0.0756607	0.0052309	3.29185	6.68178	2.51786	5.52512	3.00471	2.8853	STM2852	AAL21732	part of FHL complex; similar to E. coli probable small subunit of hydrogenase-3, iron-sulfur protein (part of formate hydrogenlyase (FHL) complex) (AAC75766.1); Blastp hit to AAC75766.1 (203 aa), 95% identity in aa 1 - 202; hydrogenase-3, iron-sulfur subunit [Salmonella typhimurium LT2].	hydrogenase-3, iron-sulfur subunit (part of FHL complex)
hycC	0.296306	0.0958488	0.321465	0.033534	0.328675	0.0515147	0.0539561	0.00267898	0.0796076	0.00963542	0.0887463	0.0124921	STM2851	AAL21731	Putative RBS for hycC; RegulonDB:STMS1H002916	hydrogenase 3, membrane subunit (part of FHL complex)
hycD	0.0994886	0.0180076	0.0816943	0.0115884	0.074805	0.00213934	0.107304	0.0108892	0.0918456	0.00651457	0.127514	0.0285933	STM2850	AAL21730	part of FHL complex; similar to E. coli membrane-spanning protein of hydrogenase 3 (part of FHL complex) (AAC75764.1); Blastp hit to AAC75764.1 (307 aa), 90% identity in aa 1 - 307; hydrogenase 3, membrane subunit [Salmonella typhimurium LT2].	hydrogenase 3, membrane subunit (part of FHL complex)
hycE	0.20614	0.000740579	0.155312	0.0261871	0.204233	0.0917659	0.17688	0.0312821	0.123919	0.0169423	0.153116	0.00993588	STM2849	AAL21729	part of FHL complex; similar to E. coli large subunit of hydrogenase 3 (part of FHL complex) (AAC75763.1); Blastp hit to AAC75763.1 (569 aa), 97% identity in aa 1 - 569; hydrogenase 3, large subunit [Salmonella typhimurium LT2].	hydrogenase 3, large subunit (part of FHL complex)
hycF	0.199133	0.0179266	0.199169	0.118973	0.145084	0.0133509	1.27783	0.0843293	1.19904	0.0967098	1.28978	0.143355	STM2848	AAL21728	similar to E. coli probable iron-sulfur protein of hydrogenase 3 (part of FHL complex) (AAC75762.1); Blastp hit to AAC75762.1 (180 aa), 96% identity in aa 1 - 178; hydrogenase 3,; putative quinone oxidoreductase [Salmonella typhimurium LT2].	hydrogenase 3, putative quinone oxidoreductase
hycG	0.194405	0.001662	0.113597	0.0117124	0.119622	0.00718063	0.158513	0.0460691	0.0854078	0.00819595	0.0905468	0.0174537	STM2847	AAL21727	similar to E. coli hydrogenase activity (AAC75761.1); Blastp hit to AAC75761.1 (255 aa), 96% identity in aa 1 - 255; hydrogenase activity [Salmonella typhimurium LT2].	hydrogenase activity
hycH	0.150339	0.0247317	0.134688	0.0195594	0.143642	0.00741596	0.265287	0.0817328	0.203886	0.0356007	0.217152	0.0318226	STM2846	AAL21726	part of the FHL complex; similar to E. coli processing of large subunit (HycE) of hydrogenase 3 (part of the FHL complex) (AAC75760.1); Blastp hit to AAC75760.1 (136 aa), 91% identity in aa 1 - 136; protein for processing of HycE [Salmonella typhimurium LT2].	processing of HycE (part of the FHL complex)
hycI	0.151195	0.00576712	0.138508	0.0167865	0.143235	0.0365891	0.146746	0.0261682	0.12117	0.00767385	0.140357	0.0201267	STM2845	AAL21725	Putative RBS for hycI; RegulonDB:STMS1H002911	protease involved in processing C-terminal end of HycE
hydG	0.92411	0.0648635	0.66304	0.0512502	0.736907	0.0427444	4.77142	12.9861	9.60072	164.2	3.40477	1.81585	STM4174	AAL23002	regulates hydrogenase 3 activity (EBP family); transcriptional regulatory protein HYDG. (SW:HYDG_SALTY); response regulator in two-component reguatory system with HydH [Salmonella typhimurium LT2].	response regulator in two-component reguatory system with HydH, regulates hydrogenase 3 activity (EBP family)
hydH	0.714673	0.129237	0.604589	0.110546	0.685014	0.0316716	0.420943	0.0935219	0.494127	0.0480693	0.618228	0.0996272	STM4173	AAL23001	S. typhimurium sensor protein HYDA. (SW:HYDH_SALTY)	sensory kinase in two component regulatory system with HydG
hydN	0.105186	0.00487783	0.111962	0.00885784	0.111143	0.0163846	0.125771	0.0294535	0.160986	0.034506	0.155834	0.00878202	STM2843	AAL21723	similar to E. coli involved in electron transport from formate to hydrogen, Fe-S centers (AAC75755.1); Blastp hit to AAC75755.1 (175 aa), 95% identity in aa 1 - 173; electron transport protein (FeS center) from formate to hydrogen [Salmonella typhimurium LT2].	electron transport protein (FeS senter) from formate to hydrogen
hypA	0.156254	0.00742289	0.243528	0.0256691	0.275571	0.038494	0.708427	0.220463	0.338349	0.0368366	0.531354	0.0567135	STM2854	AAL21734	functions as nickel donor for HycE of hydrogenlyase 3; similar to E. coli pleiotrophic effects on 3 hydrogenase isozymes (AAC75768.1); Blastp hit to AAC75768.1 (116 aa), 86% identity in aa 1 - 115; guanine-nucleotide binding protein in formate-hydrogenlyase system [Salmonella typhimurium LT2].	guanine-nucleotide binding protein in formate-hydrogenlyase system, functions as nickel donor for HycE of hydrogenlyase 3
hypB	0.711128	0.00654397	2.37565	0.442624	2.1321	0.476891	3.09547	0.190381	2.22209	0.14638	4.03341	0.462561	STM2855	AAL21735	assembly of metallocenter; similar to E. coli guanine-nucleotide binding protein, functions as nickel donor for large subunit of hydrogenase 3 (AAC75769.1); Blastp hit to AAC75769.1 (290 aa), 94% identity in aa 1 - 290; hydrogenase-3 accessory protein [Salmonella typhimurium LT2].	hydrogenase-3 accessory protein, assembly of metallocenter
hypC	0.823316	0.0385454	2.56752	0.736154	2.63581	0.131778	1.87753	0.267735	1.84286	0.1908	3.09905	0.229001	STM2856	AAL21736	similar to E. coli pleiotrophic effects on 3 hydrogenase isozymes (AAC75770.1); Blastp hit to AAC75770.1 (90 aa), 96% identity in aa 1 - 90; putative hydrogenase expression/formation protein [Salmonella typhimurium LT2].	putative hydrogenase expression/formation protein
hypD	0.417334	0.0173229	1.62567	0.24027	1.37724	0.0441827	1.28215	0.192998	1.25331	0.237583	2.39925	0.760696	STM2857	AAL21737	similar to E. coli pleiotrophic effects on 3 hydrogenase isozymes (AAC75771.1); Blastp hit to AAC75771.1 (373 aa), 94% identity in aa 1 - 372; putative hydrogenase expression/formation protein [Salmonella typhimurium LT2].	putative hydrogenase expression/formation protein
hypE	0.627708	0.0683184	1.40733	0.180484	1.22467	0.0362105	0.863571	0.0799113	0.991102	0.0518125	1.66813	0.342486	STM2858	AAL21738	similar to E. coli plays structural role in maturation of all 3 hydrogenases (AAC75772.1); Blastp hit to AAC75772.1 (322 aa), 91% identity in aa 1 - 322; putative hydrogenase expression/formation protein [Salmonella typhimurium LT2].	putative hydrogenase expression/formation protein
hypF	0.835636	0.0688666	0.425032	0.0230073	0.424202	0.0219363	0.966349	0.0871953	0.561052	0.135949	0.580855	0.0844933	STM2842	AAL21722	similar to E. coli transcriptional regulatory protein (AAC75754.1); Blastp hit to AAC75754.1 (750 aa), 84% identity in aa 1 - 744; hydrogenase maturation protein [Salmonella typhimurium LT2].	hydrogenase maturation protein
hypO	0.529452	0.00539837	0.338115	0.0417602	0.386082	0.0451655	1.63147	0.712451	0.240419	0.0508493	0.267299	0.0335593	STM3150	AAL22024	similar to E. coli putative hydrogenase subunit (AAC76033.1); Blastp hit to AAC76033.1 (372 aa), 96% identity in aa 1 - 372; putative Ni/Fe hydrogenases, small subunit [Salmonella typhimurium LT2].	putative Ni/Fe hydrogenases, small subunit
iacP	1.16172	0.00554958	0.263485	0.0771661	0.271754	0.0539643	2.19184	0.195915	0.116686	0.0329175	0.0843241	0.00152335	STM2881	AAL21761	acyl carrier protein (gi|1172129); putative acyl carrier protein [Salmonella typhimurium LT2].	putative acyl carrier protein
iadA	0.287461	0.0611039	0.308408	0.0514431	0.323923	0.0213864	0.478246	0.0629121	0.680696	0.0938582	0.634078	0.0822193	STM4512	AAL23330	similar to E. coli isoaspartyl dipeptidase (AAC77284.1); Blastp hit to AAC77284.1 (390 aa), 81% identity in aa 1 - 390; isoaspartyl dipeptidase [Salmonella typhimurium LT2].	isoaspartyl dipeptidase
iagB	0.961351	0.0239173	0.250375	0.0584429	0.253355	0.0204719	2.41749	0.494211	0.269714	0.0660367	0.173385	0.0220687	STM2877	AAL21757	S. typhimurium invasion protein IAGB precursor. (SW:IAGB_SALTY)	cell invasion protein
iap	0.263263	0.0643448	0.315539	0.0474336	0.33601	0.0367736	0.212005	0.131968	0.196293	0.0507971	0.209705	0.0354735	STM2936	AAL21816	similar to E. coli alkaline phosphatase isozyme conversion, aminopeptidase (AAC75795.1); Blastp hit to AAC75795.1 (345 aa), 85% identity in aa 1 - 344; aminopeptidase in alkaline phosphatase isozyme conversion [Salmonella typhimurium LT2].	aminopeptidase in alkaline phosphatase isozyme conversion
ibpA	1.78074	0.667853	25.1231	3.55092	20.561	6.85328	1.15159	0.799449	3.27616	5.69512	7.23657	9.10537	STM3809	AAL22668	similar to E. coli heat shock protein (AAC76710.1); Blastp hit to AAC76710.1 (137 aa), 97% identity in aa 1 - 137; small heat shock protein [Salmonella typhimurium LT2].	small heat shock protein
ibpB	0.863478	0.420121	25.2286	4.15321	20.8649	8.11467	1.49614	0.517646	105.036	35.563	38.8069	3.16581	STM3808	AAL22667	similar to E. coli heat shock protein (AAC76709.1); Blastp hit to AAC76709.1 (144 aa), 88% identity in aa 3 - 144; small heat shock protein [Salmonella typhimurium LT2].	small heat shock protein
icc	2.66216	0.397254	1.72606	0.363628	1.86607	0.192147	2.60537	1.42045	1.13794	0.227442	1.35368	0.36129	STM3183	AAL22057	Putative RBS for icc; RegulonDB:STMS1H003216	cyclic 3',5'-adenosine monophosphate phosphodiesterase
icdA	21.8443	1.30581	6.80294	1.3135	7.054	1.04942	15.8109	4.8823	4.56314	0.725963	4.76064	0.526823	STM1238	AAL20167	specific for NADP+; similar to E. coli isocitrate dehydrogenase, specific for NADP+ (AAC74220.1); Blastp hit to AAC74220.1 (416 aa), 96% identity in aa 1 - 416; isocitrate dehydrogenase in e14 prophage [Salmonella typhimurium LT2].	isocitrate dehydrogenase in e14 prophage, specific for NADP+
iciA	0.440408	0.0768709	0.781197	0.0510744	0.767121	0.0441397	1.02864	1.40222	0.732957	0.112752	0.808172	0.185202	STM3064	AAL21939	LysR family; similar to E. coli replication initiation inhibitor, binds to 13-mers at oriC (AAC75953.1); Blastp hit to AAC75953.1 (297 aa), 97% identity in aa 1 - 297; inhibitor of replication initiation; transcriptional regulator of dnaA and argK [Salmonella typhimurium LT2].	inhibitor of replication initiation, also transcriptional regulator of dnaA and argK (LysR family)
iclR	1.00786	0.137959	0.514234	0.0341314	0.673055	0.248121	2.16513	26.325	9.03668	13.18	12.4681	8.13647	STM4187	AAL23011	Putative RBS for iclR; RegulonDB:STMS1H004097	acetate operon transcriptional repressor (IclR family)
idi	1.04197	0.0777432	0.710447	0.165109	0.736928	0.0889355	0.645566	0.0828574	0.696774	0.0681148	0.792778	0.16826	STM3039	AAL21914	similar to E. coli putative enzyme (AAC75927.1); Blastp hit to AAC75927.1 (182 aa), 70% identity in aa 1 - 180; isopentenyldiphosphate isomerase [Salmonella typhimurium LT2].	isopentenyldiphosphate isomerase
idnD	0.0645355	0.00203462	0.0908105	0.0124578	0.100151	0.0219551	0.0824353	0.00754526	0.108206	0.0159116	0.0836216	0.00988282	STM4484	AAL23303	similar to E. coli L-idonate dehydrogenase (AAC77224.1); Blastp hit to AAC77224.1 (343 aa), 82% identity in aa 1 - 343; L-idonate 5-dehydrogenase [Salmonella typhimurium LT2].	L-idonate 5-dehydrogenase
idnK	0.122755	0.00252113	0.229395	0.0372641	0.282521	0.031014	0.154662	0.0177664	0.211139	0.0744687	0.16132	0.0254979	STM4485	AAL23304	similar to E. coli gluconate kinase, thermosensitive glucokinase (AAC77225.1); Blastp hit to AAC77225.1 (187 aa), 86% identity in aa 1 - 171; thermosensitive D-gluconate kinase [Salmonella typhimurium LT2].	D-gluconate kinase, thermosensitive
idnO	0.0833854	0.0121471	0.10908	0.00530493	0.134794	0.0225004	0.0951027	0.0161327	0.164499	0.0091357	0.0864387	0.00776397	STM4483	AAL23302	similar to E. coli 5-keto-D-gluconate 5-reductase (AAC77223.1); Blastp hit to AAC77223.1 (254 aa), 92% identity in aa 1 - 254; 5-keto-D-gluconate-5-reductase [Salmonella typhimurium LT2].	5-keto-D-gluconate-5-reductase
idnR	0.153335	0.0335485	0.205846	0.043079	0.249447	0.049998	0.198739	0.0190353	0.300039	0.0297222	0.291798	0.0327392	STM4481	AAL23300	GalR/LacI family; similar to E. coli L-idonate transcriptional regulator (AAC77221.1); Blastp hit to AAC77221.1 (332 aa), 89% identity in aa 1 - 332; L-idonate regulator [Salmonella typhimurium LT2].	L-idonate regulator (GalR/LacI family)
idnT	0.0859289	0.0111605	0.122747	0.0172842	0.14582	0.0162706	0.221482	0.129356	0.258478	0.0632039	0.197144	0.0227753	STM4482	AAL23301	similar to E. coli L-idonate transporter (AAC77222.1); Blastp hit to AAC77222.1 (439 aa), 94% identity in aa 1 - 439; GntP family L-idonate transport protein [Salmonella typhimurium LT2].	GntP family, L-idonate transport protein
ileS	6.22953	0.0748047	3.72896	0.109748	3.1671	0.177713	6.36959	3.2001	1.85157	0.0890047	2.88894	0.588552	STM0046	AAL19010	Ortholog of E. coli isoleucine tRNA synthetase (AAC73137.1); Blastp hit to AAC73137.1 (938 aa), 87% identity in aa 1 - 938	isoleucine tRNA synthetase
ilvA	1.55512	0.638733	1.71581	0.721676	1.47723	0.174943	2.22093	1.2346	3.64154	0.0710078	2.93108	0.118205	STM3905	AAL22755	threonine dehydratase biosynthetic. (SW:THD1_SALTY); threonine deaminase [Salmonella typhimurium LT2].	threonine deaminase
ilvB	0.31305	0.0544057	1.22578	0.150933	1.23984	0.364901	0.612813	0.160237	2.37279	0.773088	1.16205	0.211826	STM3796	AAL22654	valine sensitive; similar to E. coli acetolactate synthase I,valine-sensitive, large subunit (AAC76694.1); Blastp hit to AAC76694.1 (562 aa), 91% identity in aa 1 - 562; acetolactate synthase I, large subunit [Salmonella typhimurium LT2].	acetolactate synthase I, large subunit, valine sensitive
ilvC	1.87159	1.49958	8.79731	0.926161	7.59758	0.259314	1.62224	0.318063	5.95667	0.711359	5.67419	1.12289	STM3909	AAL22759	ketol-acid reductoisomerase. (SW:ILVC_SALTY); ketol-acid reductoisomerase [Salmonella typhimurium LT2].	ketol-acid reductoisomerase
ilvD	2.30635	1.17355	3.22573	0.565063	2.31435	0.144824	2.40191	0.945017	4.11491	0.492044	3.55583	0.5007	STM3904	AAL22754	dihydroxy-acid dehydratase. (SW:ILVD_SALTY); dihydroxyacid dehydratase [Salmonella typhimurium LT2].	dihydroxyacid dehydratase
ilvE	2.54328	0.246345	4.75248	0.928789	3.76669	0.0872772	2.32316	0.933587	4.57404	0.588045	3.39614	0.352354	STM3903	AAL22753	branched-chain amino acid aminotransferase. (SW:ILVE_SALTY); branched-chain amino-acid aminotransferase [Salmonella typhimurium LT2].	branched-chain amino-acid aminotransferase
ilvG	0.875813	0.41697	5.74433	0.445608	4.64747	0.694461	0.874057	0.553188	11.4316	1.47346	5.73411	0.691048	STM3901	AAL22751	fragment 1; cryptic; similar to E. coli acetolactate synthase II, large subunit, cryptic, interrupted (AAC77488.1); Blastp hit to AAC77488.1 (327 aa), 93% identity in aa 1 - 325; acetolactate synthase II, large subunit [Salmonella typhimurium LT2].	acetolactate synthase II, large subunit, fragment 1, cryptic
ilvH	0.740617	0.135948	0.718224	0.0576214	0.843626	0.0317188	0.487729	0.094649	0.538583	0.089958	0.473744	0.0727401	STM0117	AAL19081	S. typhimurium acetolactate synthase isozyme III small subunit. (SW:ILVH_SALTY)	acetolactate synthase III, small subunit
ilvI	0.37866	0.00548676	0.432866	0.076238	0.456624	0.0498336	0.155269	0.0254866	0.161463	0.0531802	0.16618	0.0157473	STM0116	AAL19080	acetolactate synthase isozyme III large subunit. (SW:ILVI_SALTY); valine sensitive acetolactate synthase III, large subunit [Salmonella typhimurium LT2].	acetolactate synthase III, valine sensitive, large subunit
ilvL	2.4284	2.26076	4.0578	1.63677	2.52172	0.426462	1.54102	1.65344	4.84752	1.15419	2.76749	0.0991411	STM3900	AAL22750	ilvGmedA operon leader peptide (attenuator peptide). (SW:LPID_ECOLI); ilvGEDA operon leader peptide [Salmonella typhimurium LT2].	ilvGEDA operon leader peptide
ilvM	1.40097	0.0406907	2.96686	0.390293	2.45503	0.354255	2.19382	0.461447	4.66206	0.526809	3.2004	0.735137	STM3902	AAL22752	Ortholog of E. coli acetolactate synthase II, valine insensitive, small subunit (AAC77489.1); Blastp hit to AAC77489.1 (87 aa), 93% identity in aa 2 - 87	acetolactate synthase II, small subunit
ilvN	0.382013	0.032955	0.788036	0.0652869	0.764305	0.196907	0.789193	0.051683	1.47296	0.34436	0.716103	0.160398	STM3795	AAL22653	similar to E. coli acetolactate synthase I, valine sensitive, small subunit (AAC76693.1); Blastp hit to AAC76693.1 (96 aa), 90% identity in aa 1 - 96; acetolactate synthase I, small subunit [Salmonella typhimurium LT2].	acetolactate synthase I, small subunit
ilvY	0.528844	0.061739	0.572582	0.0539999	0.593183	0.0775609	0.586629	0.0081145	0.939559	0.0709958	0.690182	0.0663289	STM3908	AAL22758	similar to E. coli positive regulator for ilvC (AAC77493.1); Blastp hit to AAC77493.1 (297 aa), 97% identity in aa 1 - 295; positive LysR family regulator for ilvC [Salmonella typhimurium LT2].	positive regulator for ilvC (LysR family)
imp	3.24367	0.00522944	1.96729	0.285069	1.95832	0.0488851	1.62836	0.76827	1.1342	0.0214329	1.92878	0.443387	STM0093	AAL19057	similar to E. coli organic solvent tolerance (AAC73165.1); Blastp hit to AAC73165.1 (784 aa), 91% identity in aa 1 - 784; organic solvent tolerance protein [Salmonella typhimurium LT2].	Organic solvent tolerance protein
infA	8.50271	1.89456	4.63852	0.868059	4.95146	0.558534	2.50772	189.361	11.2209	6.59961	9.90704	2.20676	STM0953	AAL19888	similar to E. coli protein chain initiation factor IF-1 (AAC73970.1); Blastp hit to AAC73970.1 (72 aa), 100% identity in aa 1 - 72; protein chain initiation factor IF-1 [Salmonella typhimurium LT2].	protein chain initiation factor IF-1
infB	13.9277	1.44197	15.3728	2.48431	13.1567	2.25506	4.14368	2.56024	4.35172	9.05843	3.68676	1.40845	STM3286	AAL22158	translation initiation factor IF-2. (SW:IF2_SALTY); protein chain initiation factor IF-2 [Salmonella typhimurium LT2].	protein chain initiation factor IF-2
infC	64.5487	4.98103	55.0446	9.43455	55.1108	7.41102	63.9143	25.3783	85.3353	31.6143	77.3588	5.45315	STM1334	AAL20259	translation initiation factor IF-3. (SW:IF3_SALTY); protein chain initiation factor IF-3 [Salmonella typhimurium LT2].	protein chain initiation factor IF-3
invA	1.59686	0.00314661	0.327323	0.238566	0.272546	0.131993	3.31068	1.79069	0.229188	0.0637796	0.184794	0.0107396	STM2896	AAL21776	invasion protein INVA. (SW:INVA_SALTY); invasion protein [Salmonella typhimurium LT2].	invasion protein
invB	3.99471	0.615951	0.89218	0.402405	0.733911	0.239899	8.47009	1.01412	0.368065	0.120304	0.161219	0.00745473	STM2895	AAL21775	secretory proteins; surface presentation of antigens protein SPAK. (SW:SPAK_SALTY); surface presentation of antigens [Salmonella typhimurium LT2].	surface presentation of antigens; secretory proteins
invC	4.19616	0.199633	0.925249	0.614841	0.758154	0.145456	8.42762	4.2333	0.397713	0.117843	0.209203	0.0340942	STM2894	AAL21774	secretory proteins; probable ATP synthase SPAL. (SW:SPAL_SALTY); surface presentation of antigens [Salmonella typhimurium LT2].	surface presentation of antigens; secretory proteins
invE	1.57543	0.0578797	0.271007	0.210319	0.22776	0.136645	1.99249	0.758074	0.13314	0.0321374	0.0781503	0.00651037	STM2897	AAL21777	Putative RBS for invE; RegulonDB:STMS1H002958	invasion protein
invF	1.94509	0.23979	1.64417	0.616509	1.56978	0.685261	6.17743	1.62533	1.24401	0.358632	0.49389	0.0411323	STM2899	AAL21779	invasion protein INVF. (SW:INVF_SALTY); invasion protein [Salmonella typhimurium LT2].	invasion protein
invG	2.24415	0.101173	0.960906	0.536978	0.770218	0.402117	4.82718	1.98462	0.561457	0.161082	0.221537	0.0317384	STM2898	AAL21778	INVG protein precursor. (SW:INVG_SALTY); outer membrane invasion protein [Salmonella typhimurium LT2].	invasion protein; outer membrane
invH	1.65633	0.12505	1.65772	0.570903	1.08107	0.473599	2.17126	0.593408	0.7548	0.0892562	0.248266	0.0476416	STM2900	AAL21780	invasion protein INVH precursor. (SW:INVH_SALTY); invasion protein [Salmonella typhimurium LT2].	invasion protein
invI	3.38714	0.151836	0.520762	0.347898	0.477096	0.195028	4.47661	1.91053	0.28314	0.10867	0.107781	0.013496	STM2893	AAL21773	secretory proteins; surface presentation of antigens protein SPAM. (SW:SPAM_SALTY); surface presentation of antigens [Salmonella typhimurium LT2].	surface presentation of antigens; secretory proteins
invJ	3.32704	0.472018	0.536195	0.288404	0.471164	0.155416	5.29048	1.31923	0.210247	0.0615586	0.104	0.00710542	STM2892	AAL21772	secretory proteins; surface presentation of antigens protein SPAN. (SW:SPAN_SALTY); surface presentation of antigens [Salmonella typhimurium LT2].	surface presentation of antigens; secretory proteins
ipk	5.25726	0.451295	2.97243	0.229863	2.77868	0.366522	4.06025	1.62683	0.807406	0.08495	0.910874	0.0186138	STM1779	AAL20694	4-diphosphocytidyl-2-C-methyl-D-erythritol kinase. (SW:ISPE_SALTY); isopentenyl monophosphate kinase [Salmonella typhimurium LT2].	isopentenyl monophosphate kinase
iroB	0.0584574	0.00237341	1.24692	0.243698	1.23483	0.196636	1.06358	1.92845	2.45625	3.98164	2.96568	3.71633	STM2773	AAL21659	related to UDP-glucuronosyltransferase; putative glycosyl transferase [Salmonella typhimurium LT2].	putative glycosyl transferase, related to UDP-glucuronosyltransferase
iroC	0.145848	0.0577355	0.39752	0.0273054	0.366289	0.0300243	0.0886617	0.00115041	0.477348	0.043471	0.420603	0.0667657	STM2774	AAL21660	Paralog of E. coli ATP-binding transport protein; multicopy suppressor of htrB (AAC74000.1); Blastp hit to AAC74000.1 (582 aa), 26% identity in aa 14 - 582, 29 503321657dentity in aa 34 - 565	putative ATP binding cassette (ABC) transporter
iroD	0.150916	0.0227158	0.269476	0.0132062	0.245881	0.0263209	0.109767	0.0377308	0.362215	0.120265	0.361544	0.022133	STM2775	AAL21661	similar to E. coli enterochelin esterase (AAC73686.1); Blastp hit to AAC73686.1 (374 aa), 31% identity in aa 3 - 362; similar to enterochelin esterase of E. coli (Fes) [Salmonella typhimurium LT2].	Similar to enterochelin esterase of E. coli (Fes)
iroE	0.116239	0.0166322	0.277473	0.0809152	0.265992	0.0390532	0.157426	0.0106035	0.369653	0.0275947	0.457271	0.0609626	STM2776	AAL21662	putative hydrolase of the alpha/beta superfamily [Salmonella typhimurium LT2].	putative hydrolase of the alpha/beta superfamily
iroN	0.04611	0.00396913	1.07995	0.345625	1.17513	0.177567	0.0815421	0.00553175	0.645781	0.0328755	0.537853	0.0361792	STM2777	AAL21663	similar to E. coli outer membrane receptor for ferric enterobactin (enterochelin) and colicins B and D (AAC73685.1); Blastp hit to AAC73685.1 (746 aa), 52% identity in aa 3 - 728, 44% identity in aa 245 - 746; TonB-dependent siderophore receptor protein [Salmonella typhimurium LT2].	TonB-dependent siderophore receptor protein
ispA	2.30483	0.32633	1.16451	0.097208	1.01466	0.0807885	2.94751	0.686145	1.62373	0.160389	1.90451	0.322349	STM0423	AAL19377	similar to E. coli geranyltranstransferase (farnesyldiphosphate synthase) (AAC73524.1); Blastp hit to AAC73524.1 (299 aa), 90% identity in aa 1 - 299; geranyltranstransferase (farnesyldiphosphate synthase) [Salmonella typhimurium LT2].	geranyltranstransferase (farnesyldiphosphate synthase)
ispB	2.85547	0.623006	1.19676	0.0915758	1.29365	0.0555171	2.15773	0.569678	0.798924	0.102011	1.07651	0.19435	STM3305	AAL22174	similar to E. coli octaprenyl diphosphate synthase (AAC76219.1); Blastp hit to AAC76219.1 (323 aa), 95% identity in aa 1 - 323; octaprenyl diphosphate synthase [Salmonella typhimurium LT2].	octaprenyl diphosphate synthase
ispD	3.03684	0.0513227	1.3588	0.138295	1.19343	0.154804	3.62288	0.532777	1.69644	0.140934	2.35687	0.570309	STM2930	AAL21810	similar to E. coli orf, hypothetical protein (AAC75789.1); Blastp hit to AAC75789.1 (236 aa), 91% identity in aa 1 - 234; 4-phosphocytidyl-2C-methyl-D-erythritol synthase [Salmonella typhimurium LT2].	4-phosphocytidyl-2C-methyl-D-erythritol synthase
ispF	2.90067	0.365259	1.39143	0.310621	1.30504	0.0613663	3.14656	1.53225	1.82139	0.691489	2.08993	0.297863	STM2929	AAL21809	similar to E. coli orf, hypothetical protein (AAC75788.1); Blastp hit to AAC75788.1 (159 aa), 98% identity in aa 1 - 159; 2C-methyl-d-erythritol-2,4-cyclodiphosphate synthase [Salmonella typhimurium LT2].	2C-methyl-d-erythritol-2,4-cyclodiphosphate synthase
ivbL	1.74571	0.960403	1.57666	0.129402	1.65017	0.422642	9.00907	1.04023	5.79384	1.23439	4.18228	0.447718	STM3797	AAL22655	similar to E. coli ilvB operon leader peptide (AAC76695.1); Blastp hit to AAC76695.1 (32 aa), 84% identity in aa 1 - 32; ilvB operon leader peptide [Salmonella typhimurium LT2].	ilvB operon leader peptide
katE	0.890565	0.00900247	0.288574	0.0364183	0.291105	0.0325803	0.541785	0.0905144	0.388832	0.0771485	0.302754	0.029038	STM1318	AAL20243	RpoS dependent; similar to E. coli catalase; hydroperoxidase HPII(III) (AAC74802.1); Blastp hit to AAC74802.1 (753 aa), 88% identity in aa 4 - 753; catalase; hydroperoxidase HPII(III) [Salmonella typhimurium LT2].	catalase; hydroperoxidase HPII(III), RpoS dependent
katG	0.80321	0.0871635	0.769317	0.0521543	0.687314	0.0391271	0.950627	0.261188	0.354877	0.0571857	0.572052	0.148664	STM4106	AAL22946	peroxidase/catalase HPI. (SW:CATA_SALTY); catalase; hydroperoxidase HPI(I) [Salmonella typhimurium LT2].	catalase; hydroperoxidase HPI(I)
kbl	7.74618	0.605707	1.27316	0.120422	1.25568	0.234067	4.63236	2.34703	0.699143	0.183616	0.681688	0.0449419	STM3709	AAL22568	glycine acetyltransferase; 2-amino-3-ketobutyrate coenzyme A ligase. (SW:KBL_SALTY); 2-amino-3-ketobutyrate CoA ligase [Salmonella typhimurium LT2].	2-amino-3-ketobutyrate CoA ligase (glycine acetyltransferase)
kdgK	0.961393	0.178188	0.387163	0.0152012	0.386852	0.0465161	1.21273	0.209821	0.700417	0.195877	0.596158	0.0177699	STM3612	AAL22472	similar to E. coli ketodeoxygluconokinase (AAC76551.1); Blastp hit to AAC76551.1 (382 aa), 92% identity in aa 74 - 381; ketodeoxygluconokinase [Salmonella typhimurium LT2].	ketodeoxygluconokinase
kdgR	2.17399	0.0571166	1.75658	0.196279	1.90607	0.143462	2.61326	0.383353	2.64729	0.77659	1.27053	0.0420661	STM1842	AAL20757	similar to E. coli putative regulator (AAC74897.1); Blastp hit to AAC74897.1 (263 aa), 96% identity in aa 1 - 263; putative IclR family transcriptional repressor [Salmonella typhimurium LT2].	putative transcriptional repressor (IclR family)
kdgT	0.191335	0.0112169	0.239922	0.0857957	0.219309	0.0150753	0.185248	0.0243848	0.149131	0.0154865	0.127946	0.0121494	STM0161	AAL19125	similar to E. coli 2-keto-3-deoxy-D-gluconate transport system (AAC76891.1); Blastp hit to AAC76891.1 (330 aa), 45% identity in aa 4 - 324; 2-keto-3-deoxygluconate permease [Salmonella typhimurium LT2].	2-keto-3-deoxygluconate permease
kdpA	0.0614113	0.00991482	0.103819	0.00993864	0.114668	0.0040397	0.075314	0.0020945	0.180438	0.0431519	0.44189	0.0120306	STM0706	AAL19650	similar to E. coli ATPase of high-affinity potassium transport system, A chain (AAC73792.1); Blastp hit to AAC73792.1 (557 aa), 85% identity in aa 1 - 557; P-type ATPase, high-affinity potassium transport system, A chain [Salmonella typhimurium LT2].	P-type ATPase, high-affinity potassium transport system, A chain
kdpB	0.0679289	0.0112205	0.106652	0.00743522	0.113908	0.0115489	0.112093	0.0141021	0.123523	0.00727415	0.249048	0.070642	STM0705	AAL19649	similar to E. coli ATPase of high-affinity potassium transport system, B chain (AAC73791.1); Blastp hit to AAC73791.1 (682 aa), 91% identity in aa 1 - 681; P-type ATPase, high-affinity potassium transport system, B chain [Salmonella typhimurium LT2].	P-type ATPase, high-affinity potassium transport system, B chain
kdpC	0.1711	0.0414264	0.201138	0.00451025	0.189136	0.0167788	0.135062	0.010503	0.168309	0.0135256	0.299233	0.110014	STM0704	AAL19648	similar to E. coli high-affinity potassium transport system (AAC73790.1); Blastp hit to AAC73790.1 (190 aa), 77% identity in aa 1 - 188; P-type ATPase, high-affinity potassium transport system, C chain [Salmonella typhimurium LT2].	P-type ATPase, high-affinity potassium transport system, C chain
kdpD	0.295409	0.0689646	0.547213	0.0882262	0.486106	0.0550634	0.333707	0.0250852	0.40222	0.0415244	0.549839	0.157353	STM0703	AAL19647	regulates kdp operon (high-affinity potassium transport system); similar to E. coli sensor for high-affinity potassium transport system (AAC73789.1); Blastp hit to AAC73789.1 (894 aa), 89% identity in aa 1 - 894; sensory kinase in two-component regulatory system wtih KdpE [Salmonella typhimurium LT2].	sensory kinase in two-component regulatory system wtih KdpE, regulates kdp operon (high-affinity potassium transport system)
kdpE	0.302086	0.049835	0.735913	0.0421103	0.658324	0.0482204	0.401535	0.067522	0.731353	0.026325	0.823293	0.0706732	STM0702	AAL19646	regulates kdp operon encoding a high-affinity K translocating ATPase (OmpR family); similar to E. coli regulator of kdp operon (transcriptional effector) (AAC73788.1); Blastp hit to AAC73788.1 (225 aa), 91% identity in aa 1 - 224; response regulator in two-component regulatory system with KdpD [Salmonella typhimurium LT2].	response regulator in two-component regulatory system with KdpD, regulates kdp operon encoding a high-affinity K translocating ATPase (OmpR family)
kdsA	10.3001	0.524213	3.14436	0.842783	2.8839	0.15675	3.55996	1.29583	2.49314	0.177027	3.06735	0.184515	STM1772	AAL20687	similar to E. coli 2-dehydro-3-deoxyphosphooctulonate aldolase (AAC74299.1); Blastp hit to AAC74299.1 (284 aa), 93% identity in aa 1 - 282; 3-deoxy-D-manno-octulosonic acid 8-P synthetase [Salmonella typhimurium LT2].	3-deoxy-D-manno-octulosonic acid 8-P synthetase
kdsB	2.95759	0.0650068	2.18549	0.13589	1.86817	0.342097	1.19764	0.317388	0.701021	0.0790532	0.920345	0.30072	STM0988	AAL19922	similar to E. coli CTP:CMP-3-deoxy-D-manno-octulosonate transferase (AAC74004.1); Blastp hit to AAC74004.1 (248 aa), 93% identity in aa 1 - 248; CTP:CMP-3-deoxy-D-manno-octulosonate transferase [Salmonella typhimurium LT2].	CTP:CMP-3-deoxy-D-manno-octulosonate transferase
kdtA	1.55073	0.0648877	0.560684	0.0420665	0.565018	0.03006	1.44381	0.184847	0.645525	0.0731839	0.623228	0.0909875	STM3724	AAL22583	KDO transferase; similar to E. coli 3-deoxy-D-manno-octulosonic-acid transferase (KDO transferase) (AAC76657.1); Blastp hit to AAC76657.1 (425 aa), 96% identity in aa 1 - 425; 3-deoxy-D-manno-octulosonic-acid transferase [Salmonella typhimurium LT2].	3-deoxy-D-manno-octulosonic-acid transferase (KDO transferase)
kdtB	1.61732	0.326128	0.661833	0.0186211	0.611538	0.0246021	2.40455	0.398281	0.949766	0.14897	0.874929	0.138545	STM3725	AAL22584	similar to E. coli putative enzyme of lipopolysaccharide synthesis (AAC76658.1); Blastp hit to AAC76658.1 (159 aa), 93% identity in aa 1 - 158; phosphopantetheine adenylyltransferase [Salmonella typhimurium LT2].	phosphopantetheine adenylyltransferase
kduD	0.185575	0.0212144	0.18827	0.0263048	0.207924	0.0165332	0.194894	0.0414595	0.22897	0.0798742	0.133268	0.00509776	STM3017	AAL21893	similar to E. coli 2-deoxy-D-gluconate 3-dehydrogenase (AAC75881.1); Blastp hit to AAC75881.1 (253 aa), 93% identity in aa 1 - 253; 2-deoxy-D-gluconate 3-dehydrogenase [Salmonella typhimurium LT2].	2-deoxy-D-gluconate 3-dehydrogenase
kduI	0.137808	0.00423721	0.156705	0.0170549	0.171737	0.0303588	0.182472	0.010372	0.233238	0.0902486	0.116749	0.0209494	STM3018	AAL21894	similar to E. coli homolog of pectin degrading enzyme 5-keto 4-deoxyuronate isomerase (AAC75882.1); Blastp hit to AAC75882.1 (278 aa), 85% identity in aa 1 - 278; putative pectin degrading enzyme; 5-keto 4-deoxyuronate isomerase [Salmonella typhimurium LT2].	putative pectin degrading enzyme 5-keto 4-deoxyuronate isomerase
kefB	0.526326	0.0945528	1.87426	1.00244	2.08341	0.607959	0.273603	0.0473888	1.68304	0.285504	1.77472	0.362479	STM3457	AAL22320	similar to E. coli K+ efflux; NEM-activable K+/H+ antiporter (AAC76375.1); Blastp hit to AAC76375.1 (601 aa), 93% identity in aa 1 - 601; CPA2 family K+:H+ antiporter [Salmonella typhimurium LT2].	CPA2 family, K+:H+ antiporter
kefC	0.232976	0.031696	0.193658	0.0190725	0.183476	0.0148627	0.229242	0.045738	0.255024	0.0390742	0.272339	0.0411523	STM0086	AAL19050	similar to E. coli K+ efflux antiporter, glutathione-regulated (AAC73158.1); Blastp hit to AAC73158.1 (620 aa), 90% identity in aa 1 - 619; CPA2 family K+ efflux antiporter, glutathione-regulated [Salmonella typhimurium LT2].	CPA2 family, K+ efflux antiporter, glutathione-regulated
kgtP	0.291597	0.0365181	0.298728	0.116131	0.351818	0.0907472	0.321864	0.0114419	0.469337	0.0568241	0.572294	0.0543102	STM2654	AAL21548	similar to E. coli alpha-ketoglutarate permease (AAC75640.1); Blastp hit to AAC75640.1 (432 aa), 88% identity in aa 1 - 432; MFS family alpha-ketoglutarate permease [Salmonella typhimurium LT2].	MFS family, alpha-ketoglutarate permease
ksgA	2.40983	0.167987	1.65684	0.537184	1.58494	0.43989	4.75492	0.198009	1.7824	0.316815	4.80529	0.801702	STM0090	AAL19054	dimethyladenosine transferase. (SW:KSGA_SALTY); S-adenosylmethionine-6-N',N'-adenosyl (rRNA) dimethyltransferase; kasugamycin resistance [Salmonella typhimurium LT2].	S-adenosylmethionine-6-N',N'-adenosyl (rRNA) dimethyltransferase; kasugamycin resistance
kup	0.791709	0.0312175	0.437261	0.0166187	0.410908	0.0253149	2.67117	1.65702	0.667312	0.174806	1.39048	1.08319	STM3880	AAL22738	similar to E. coli low affinity potassium transport system (AAC76770.1); Blastp hit to AAC76770.1 (519 aa), 96% identity in aa 1 - 505; KUP family low affinity potassium transport system [Salmonella typhimurium LT2].	KUP family, potassium transport system, low affinity
ldcC	0.785382	0.0273659	0.374872	0.0337125	0.320979	0.0124504	0.444016	0.121767	0.248075	0.0558001	0.291692	0.0860199	STM0234	AAL19198	Ortholog of E. coli lysine decarboxylase 2, constitutive (AAC73297.1); Blastp hit to AAC73297.1 (713 aa), 91% identity in aa 1 - 712	lysine decarboxylase 2, constitutive
ldhA	1.52583	0.168463	2.62088	0.514339	2.38409	0.613587	0.330068	0.0244912	0.807545	0.223962	0.542328	0.113424	STM1647	AAL20565	Ortholog of E. coli fermentative D-lactate dehydrogenase, NAD-dependent (AAC74462.1); Blastp hit to AAC74462.1 (329 aa), 94% identity in aa 1 - 328	fermentative D-lactate dehydrogenase, NAD-dependent
lepA	5.3411	0.385041	3.78415	0.48224	3.37593	0.12588	6.65452	1.08245	4.4473	1.19117	5.36129	1.20788	STM2583	AAL21477	similar to E. coli GTP-binding elongation factor, may be inner membrane protein (AAC75622.1); Blastp hit to AAC75622.1 (599 aa), 96% identity in aa 1 - 599; GTP-binding elongation factor [Salmonella typhimurium LT2].	GTP-binding elongation factor
lepB	3.57983	0.344239	4.00361	0.869852	3.38905	0.660191	3.66941	0.865533	3.39605	0.163793	6.01302	0.438122	STM2582	AAL21476	signal peptidase I. (SW:LEP_SALTY); leader peptidase (signal peptidase I), serine protease [Salmonella typhimurium LT2].	leader peptidase (signal peptidase I), serine protease
leuA	0.67429	0.0431201	2.09163	0.186272	1.71668	0.0244479	0.169641	0.0267744	2.07925	0.227317	1.78556	0.281734	STM0113	AAL19077	similar to E. coli 2-isopropylmalate synthase (AAC73185.1); Blastp hit to AAC73185.1 (523 aa), 92% identity in aa 1 - 523; 2-isopropylmalate synthase [Salmonella typhimurium LT2].	2-isopropylmalate synthase
leuB	0.434012	0.00139574	3.31215	0.590269	2.6406	0.617489	0.384486	0.0693976	2.12068	0.137259	2.44826	0.164926	STM0112	AAL19076	3-isopropylmalate dehydrogenase. (SW:LEU3_SALTY); 3-isopropylmalate dehydrogenase [Salmonella typhimurium LT2].	3-isopropylmalate dehydrogenase
leuC	0.681336	0.840261	2.23696	0.446048	1.80398	0.0833652	0.766651	0.185555	2.97663	0.226254	2.81746	0.251693	STM0111	AAL19075	3-isopropylmalate dehydratase large subunit. (SW:LEU2_SALTY); 3-isopropylmalate isomerase (dehydratase), subunit with LeuD [Salmonella typhimurium LT2].	3-isopropylmalate isomerase (dehydratase), subunit with LeuD
leuD	0.343727	0.0351298	1.59222	0.445973	1.38467	0.108782	0.550848	0.0997712	1.41603	0.0518565	1.90552	0.0682338	STM0110	AAL19074	3-isopropylmalate dehydratase small subunit. (SW:LEUD_SALTY); 3-isopropylmalate isomerase (dehydratase), subunit with LeuC [Salmonella typhimurium LT2].	3-isopropylmalate isomerase (dehydratase), subunit with LeuC
leuL	0.195729	0.00513851	0.962677	0.21455	0.86087	0.197795	0.467136	0.0922891	1.09603	0.264965	0.810113	0.0546897	STM0114	AAL19078	leu operon leader peptide. (SW:LPL_SALTY); leu operon leader peptide [Salmonella typhimurium LT2].	leu operon leader peptide
leuO	0.0641116	0.00369387	0.246407	0.0783172	0.272621	0.0250734	0.0924901	0.00699777	0.262693	0.0620487	0.21087	0.0271438	STM0115	AAL19079	probable activator protein in leuabcd operon. (SW:LEUO_SALTY); putative LysR family transcriptional regulator [Salmonella typhimurium LT2].	putative transcriptional regulator (LysR family)
leuS	4.43027	0.234589	2.75371	0.111232	2.23866	0.054535	3.83258	1.22107	1.62507	0.0964886	2.82588	1.18275	STM0648	AAL19599	similar to E. coli leucine tRNA synthetase (AAC73743.1); Blastp hit to AAC73743.1 (860 aa), 95% identity in aa 1 - 860; leucine tRNA synthetase [Salmonella typhimurium LT2].	leucine tRNA synthetase
lexA	1.8057	0.460461	8.52907	1.01899	8.79796	1.52647	1.39599	0.0531599	6.17793	2.95219	5.97142	0.628897	STM4237	AAL23061	transcriptional repressor (LexA family); LEXA repressor. (SW:LEXA_SALTY); SOS response regulator [Salmonella typhimurium LT2].	SOS response regulator, transcriptional repressor (LexA family)
lgt	2.50162	0.159503	0.821028	0.0861315	0.723126	0.075358	2.22984	0.217434	0.434946	0.0224129	0.628576	0.0871204	STM3002	AAL21878	prolipoprotein diacylglyceryl transferase. (SW:LGT_SALTY); phosphatidylglycerol-prolipoprotein diacylglyceryl transferase [Salmonella typhimurium LT2].	phosphatidylglycerol-prolipoprotein diacylglyceryl transferase
lig	1.89499	0.245148	1.70155	0.498416	1.61796	0.14038	0.371671	0.0469762	0.313833	0.0333102	0.374688	0.13048	STM2427	AAL21321	similar to E. coli DNA ligase (AAC75464.1); Blastp hit to AAC75464.1 (671 aa), 92% identity in aa 1 - 671; DNA ligase [Salmonella typhimurium LT2].	DNA ligase
ligT	0.8852	0.000325667	0.595338	0.0301458	0.59285	0.0472108	0.676012	0.0365727	0.814353	0.0634902	0.821172	0.0725506	STM0188	AAL19152	similar to E. coli orf, hypothetical protein (AAC73258.1); Blastp hit to AAC73258.1 (179 aa), 77% identity in aa 4 - 177; 2'-5' RNA ligase [Salmonella typhimurium LT2].	2'-5' RNA ligase
lipA	4.09853	0.184686	2.38446	0.331226	2.10846	0.212466	2.24093	0.594758	1.90204	0.662676	1.69505	0.345489	STM0633	AAL19584	Putative RBS for lipA; RegulonDB:STMS1H000958	lipoate synthase, an iron-sulfur enzyme
lipB	1.50514	0.181572	1.64395	0.125146	1.49537	0.218001	1.10272	0.16153	1.30484	0.433333	0.986276	0.0645334	STM0635	AAL19586	similar to E. coli protein of lipoate biosynthesis (AAC73731.1); Blastp hit to AAC73731.1 (191 aa), 91% identity in aa 1 - 191; putative ligase in lipoate biosynthesis [Salmonella typhimurium LT2].	putative ligase in lipoate biosynthesis
livF	0.211216	0.056968	0.274042	0.0742568	0.344163	0.140509	5.39671	5.39403	7.30663	1.7793	6.32413	0.914893	STM3560	AAL22420	ABC superfamily (atp_bind); high-affinity branched-chain amino acid transport ATP-binding protein LIVF. (SW:LIVF_SALTY); high-affinity branched-chain amino acid transporter [Salmonella typhimurium LT2].	ABC superfamily (atp_bind), branched-chain amino acid transporter, high-affinity
livG	0.301118	0.064399	0.43819	0.0934135	0.426378	0.0269174	0.211431	0.0190448	0.249407	0.0350459	0.314729	0.0160121	STM3561	AAL22421	ABC superfamily (atp_bind); high-affinity branched-chain amino acid transport ATP-binding protein LIVG. (SW:LIVG_SALTY); high-affinity branched-chain amino acid transporter [Salmonella typhimurium LT2].	ABC superfamily (atp_bind), branched-chain amino acid transporter, high-affinity
livH	0.339945	0.197353	0.526122	0.138343	0.563674	0.0342248	0.171886	0.0437803	0.390443	0.0951702	0.365212	0.0520731	STM3563	AAL22423	ABC superfamily (membrane); high-affinity branched-chain amino acid transport system permeaseprotein LIVH. (SW:LIVH_SALTY); high-affinity branched-chain amino acid transporter [Salmonella typhimurium LT2].	ABC superfamily (membrane), branched-chain amino acid transporter, high-affinity
livJ	0.708717	0.137935	1.06786	0.0864746	0.974907	0.327177	0.55603	0.656487	1.20657	0.253639	0.973002	0.131324	STM3567	AAL22427	ABC superfamily (bind_prot); leu/ile/val/thr-binding protein precursor (LIVT-BP). (SW:LIVJ_SALTY); high-affinity branched-chain amino acid transporter [Salmonella typhimurium LT2].	ABC superfamily (bind_prot), branched-chain amino acid transporter, high-affinity
livK	0.312998	0.0295425	0.824427	0.0307847	0.837271	0.10095	0.216014	0.0144975	0.381341	0.0648972	0.31648	0.0284816	STM3564	AAL22424	ABC superfamily (bind_prot); leucine-specific binding protein precursor (LS-BP). (SW:LIVK_SALTY); high-affinity branched-chain amino acid transporter [Salmonella typhimurium LT2].	ABC superfamily (bind_prot), branched-chain amino acid transporter, high-affinity
livM	0.371612	0.108664	0.496324	0.168551	0.571423	0.0410646	0.247018	0.071555	0.320681	0.0781568	0.413577	0.041994	STM3562	AAL22422	Putative RBS for livM; RegulonDB:STMS1H003553	ABC superfamily (membrane), branched-chain amino acid transporter, high-affinity
lldD	4.79338	0.213581	0.170235	0.0315263	0.162565	0.017877	0.474858	0.705979	0.287016	0.0235409	0.292338	0.0240534	STM3694	AAL22553	similar to E. coli L-lactate dehydrogenase (AAC76629.1); Blastp hit to AAC76629.1 (396 aa), 94% identity in aa 1 - 396; L-lactate dehydrogenase [Salmonella typhimurium LT2].	L-lactate dehydrogenase
lldP	2.12478	0.443517	0.18013	0.0256218	0.177952	0.024164	0.161818	0.279092	0.146489	0.0313054	0.146931	0.0134066	STM3692	AAL22551	similar to E. coli L-lactate permease (AAC76627.1); Blastp hit to AAC76627.1 (551 aa), 94% identity in aa 1 - 551; LctP transporter; L-lactate permease [Salmonella typhimurium LT2].	LctP transporter, L-lactate permease
lldR	2.47016	0.368702	0.14081	0.0239535	0.139007	0.0235319	0.202662	0.214649	0.158977	0.0254501	0.174077	0.0217638	STM3693	AAL22552	similar to E. coli transcriptional regulator (AAC76628.1); Blastp hit to AAC76628.1 (258 aa), 86% identity in aa 1 - 258; putative transcriptional GntR family regulator for lct operon [Salmonella typhimurium LT2].	putative transcriptional regulator for lct operon (GntR family)
lnt	0.906034	0.194271	0.655387	0.105021	0.569669	0.0373664	0.907376	0.0281885	0.867346	0.101675	0.930689	0.0857703	STM0666	AAL19617	copper homeostasis protein; inner membrane; similar to E. coli apolipoprotein N-acyltransferase, copper homeostasis protein, inner membrane (AAC73758.1); Blastp hit to AAC73758.1 (512 aa), 89% identity in aa 1 - 512; apolipoprotein N-acyltransferase [Salmonella typhimurium LT2].	apolipoprotein N-acyltransferase, copper homeostasis protein, inner membrane
lolA	2.38506	0.386216	0.917801	0.28513	0.889186	0.0508974	1.96264	1.02643	2.78559	9.1503	4.40751	6.57232	STM0961	AAL19896	affects translocation of lipoproteins from inner membrane to outer membrane; similar to E. coli periplasmic protein effects translocation of lipoproteins from inner membrane to outer (AAC73977.1); Blastp hit to AAC73977.1 (204 aa), 94% identity in aa 1 - 204; periplasmic protein [Salmonella typhimurium LT2].	periplasmic protein effects translocation of lipoproteins from inner membrane to outer membrane
lolB	1.28209	0.187134	0.791272	0.0988224	0.642363	0.0618771	2.51736	0.352926	1.00862	0.0336297	1.06715	0.134233	STM1778	AAL20693	outer-membrane lipoprotein LOLB precursor. (SW:LOLB_SALTY); outer membrane lipoprotein [Salmonella typhimurium LT2].	outer membrane lipoprotein
lon	4.97487	1.55231	10.3407	2.36402	5.8778	1.38988	3.72594	1.40868	4.56099	1.10425	3.7504	0.748965	STM0450	AAL19405	Ortholog of E. coli DNA-binding, ATP-dependent protease La; heat shock K-protein (AAC73542.1); Blastp hit to AAC73542.1 (784 aa), 99% identity in aa 1 - 784	DNA-binding, ATP-dependent protease la; cleaves RcsA and SulA, heat shock k-protein (DNA binding activity)
lonH	1.7796	0.165557	1.03902	0.124457	0.918642	0.0939611	1.54941	0.280508	0.793598	0.0864178	1.07796	0.246779	STM1068	AAL20001	similar to E. coli putative ATP-dependent protease (AAC74041.1); Blastp hit to AAC74041.1 (586 aa), 85% identity in aa 1 - 586; putative protease [Salmonella typhimurium LT2].	putative protease
lpdA	34.7187	0.749511	8.2267	3.18546	9.49179	1.37465	27.4783	21.6486	6.11898	0.965034	12.1712	0.497737	STM0154	AAL19118	component of 2-oxodehydrogenase and pyruvate complexes; L protein of glycine cleavage complex second part; similar to E. coli lipoamide dehydrogenase (NADH); component of 2-oxodehydrogenase and pyruvate complexes; L-protein of glycine cleavage complex (AAC73227.1); Blastp hit to AAC73227.1 (474 aa), 98% identity in aa 1 - 474; lipoamide dehydrogenase (NADH) [Salmonella typhimurium LT2].	lipoamide dehydrogenase (NADH); component of 2-oxodehydrogenase and pyruvate complexes; L protein of glycine cleavage complex second part
lpfA	0.0678162	0.000348662	0.0915116	0.0236229	0.0912848	0.00331727	0.0865207	0.00618603	0.130095	0.0313785	0.117592	0.0120365	STM3640	AAL22500	long polar fimbria protein A precursor. (SW:LPFA_SALTY); long polar fimbria [Salmonella typhimurium LT2].	long polar fimbria
lpfB	0.0236874	0.000884043	0.056015	0.0100248	0.0623866	0.00874719	0.0388628	0.00401238	0.11142	0.0175891	0.0886006	0.0198334	STM3639	AAL22499	chaperone protein LPFB precursor. (SW:LPFB_SALTY); long polar fimbrial chaperone [Salmonella typhimurium LT2].	long polar fimbrial chaperone
lpfC	0.145319	0.0223497	0.200539	0.036201	0.206743	0.0164006	0.0443003	0.00210401	0.17054	0.0152465	0.164237	0.027111	STM3638	AAL22498	outer membrane usher protein LPFC precursor. (SW:LPFC_SALTY); long polar fimbrial outer membrane usher protein [Salmonella typhimurium LT2].	long polar fimbrial outer membrane usher protein
lpfD	0.208585	0.0421166	0.361997	0.053516	0.338629	0.0312809	0.151867	0.0257237	0.50475	0.129427	0.407881	0.0120229	STM3637	AAL22497	LPFD protein precursor. (SW:LPFD_SALTY); long polar fimbrial operon protein [Salmonella typhimurium LT2].	long polar fimbrial operon protein
lpfE	0.170707	0.00842391	0.229086	0.0251311	0.211212	0.0115166	0.172654	0.00252035	0.308788	0.0140084	0.270038	0.0225428	STM3636	AAL22496	PFE protein precursor (SW:LPFE_SALTY); long polar fimbrial minor protein [Salmonella typhimurium LT2].	long polar fimbrial minor protein
lplA	1.75475	0.358892	0.948398	0.0742307	1.06571	0.121129	0.555939	0.0995792	0.451091	0.186826	0.339219	0.0427985	STM4576	AAL23391	similar to E. coli lipoate-protein ligase A (AAC77339.1); Blastp hit to AAC77339.1 (338 aa), 93% identity in aa 1 - 338; lipoate-protein ligase A [Salmonella typhimurium LT2].	lipoate-protein ligase A
lpp	117.974	59.8186	14.629	1.46806	15.3837	2.66931	98.341	359.763	10.0892	5.03492	17.5785	3.13217	STM1377	AAL20301	links outer and inner membranes; similar to E. coli murein lipoprotein (AAC74747.1); Blastp hit to AAC74747.1 (78 aa), 96% identity in aa 1 - 78; murein lipoprotein [Salmonella typhimurium LT2].	murein lipoprotein, links outer and inner membranes
lppB	5.81045	1.73332	2.9712	0.325939	3.06597	0.262853	1.63931	14.415	2.15516	0.870774	3.20023	0.479159	STM1376	AAL20300	similar to E. coli murein lipoprotein (AAC74747.1); Blastp hit to AAC74747.1 (78 aa), 88% identity in aa 2 - 71; putative methyl-accepting chemotaxis protein [Salmonella typhimurium LT2].	putative methyl-accepting chemotaxis protein
lpxA	9.07565	0.0203641	6.51365	2.27399	5.91633	1.69772	3.07571	0.955759	3.37591	0.673134	6.65138	1.80313	STM0228	AAL19192	acyl-[acyl-carrier-protein]-UDP-N-acetylglucosamine O-acyltransferase. (SW:LPXA_SALTY); UDP-N-acetylglucosamine acetyltransferase [Salmonella typhimurium LT2].	UDP-N-acetylglucosamine acetyltransferase
lpxB	2.53492	0.256285	0.969513	0.307493	1.00791	0.196225	2.29349	0.300503	1.12015	0.0923782	2.05841	0.644774	STM0229	AAL19193	similar to E. coli tetraacyldisaccharide-1-P; lipid A biosynthesis, penultimate step (AAC73293.1); Blastp hit to AAC73293.1 (382 aa), 94% identity in aa 1 - 382; tetraacyldisaccharide-1-P [Salmonella typhimurium LT2].	tetraacyldisaccharide-1-P
lpxC	14.1595	0.647401	27.9515	9.01393	30.3776	1.89975	5.02685	3.67622	11.3799	2.14768	14.1511	4.46708	STM0134	AAL19098	similar to E. coli UDP-3-O-acyl N-acetylglucosamine deacetylase; lipid A biosynthesis (AAC73207.1); Blastp hit to AAC73207.1 (305 aa), 98% identity in aa 1 - 305; UDP-3-O-acyl N-acetylglucosamine deacetylase [Salmonella typhimurium LT2].	UDP-3-O-acyl N-acetylglucosamine deacetylase
lpxD	7.08523	0.542022	3.32046	2.51475	3.22344	1.98123	7.44043	2.82637	4.18478	0.630125	10.5845	4.78713	STM0226	AAL19190	S. typhimurium UDP-3-O-[3-hydroxymyristoyl] glucosamine N-acyltransferase. (SW:LPXD_SALTY)	UDP-3-O-(3-hydroxymyristoyl)-glucosamine n-acyltransferase
lpxH	1.33068	0.164397	0.604336	0.0684885	0.550168	0.0194274	1.12731	0.242224	0.562771	0.0789403	0.760377	0.0859261	STM0535	AAL19489	Ortholog of E. coli orf, hypothetical protein (AAC73626.1); Blastp hit to AAC73626.1 (240 aa), 84% identity in aa 1 - 239	UDP-2,3-diacylglucosamine hydrolase
lpxK	1.49278	0.316265	0.846205	0.139263	0.77737	0.0421555	0.943917	0.284615	0.656665	0.10465	1.27461	0.492675	STM0985	AAL19919	Ortholog of E. coli putative EC 1.2 enzyme (AAC74001.1); Blastp hit to AAC74001.1 (328 aa), 82% identity in aa 1 - 324	tetraacyldisaccharide 4' kinase (lipid A 4'kinase)
lpxO	0.564864	0.0454127	0.75072	0.155749	0.776381	0.097532	0.866687	0.248623	1.12566	0.385397	1.05558	0.118937	STM4286	AAL23110	putative dioxygenase; LpxO (gi|9454389); putative dioxygenase for synthesis of lipid [Salmonella typhimurium LT2].	putative dioxygenase for synthesis of lipid
lrhA	2.02045	0.171132	21.1637	6.79594	18.5431	3.52113	1.89758	0.153351	7.36057	1.0033	9.17845	1.37412	STM2330	AAL21231	similar to E. coli NADH dehydrogenase transcriptional regulator, LysR family (AAC75349.1); Blastp hit to AAC75349.1 (312 aa), 86% identity in aa 1 - 312; LysR family NADH dehydrogenase transcriptional repressor [Salmonella typhimurium LT2].	NADH dehydrogenase transcriptional repressor (LysR family)
lrp	4.57049	0.297226	4.85541	0.29815	4.35152	0.576364	6.78792	0.377566	3.93365	0.692861	3.15835	0.214505	STM0959	AAL19894	S. typhimurium leucine-responsive regulatory protein. (SW:LRP_SALTY)	regulator for lrp regulon and high-affinity branched-chain amino acid transport system; mediator of of leucine response (AsnC family)
lspA	5.96482	0.0644011	3.15177	0.518642	2.90567	0.339811	4.03435	1.54303	1.85873	0.242643	3.80447	0.997929	STM0047	AAL19011	similar to E. coli prolipoprotein signal peptidase (SPase II) (AAC73138.1); Blastp hit to AAC73138.1 (164 aa), 92% identity in aa 1 - 164; prolipoprotein signal peptidase (SPase II) [Salmonella typhimurium LT2].	prolipoprotein signal peptidase (SPase II)
ltaA	1.25426	0.289997	0.86591	0.101071	0.769471	0.0822128	1.71934	0.497131	0.983964	0.0457072	0.881676	0.0417771	STM0934	AAL19870	similar to E. coli putative arylsulfatase (AAC73957.1); Blastp hit to AAC73957.1 (333 aa), 88% identity in aa 1 - 333; L-allo-threonine aldolase [Salmonella typhimurium LT2].	L-allo-threonine aldolase
luxS	6.43618	0.63327	1.99718	0.052309	1.87872	0.0731415	5.6019	1.8802	1.6413	0.151111	2.32307	0.273881	STM2817	AAL21702	produces autoinducer; acyl-homoserine lactone-signaling molecules; similar to E. coli orf, hypothetical protein (AAC75734.1); Blastp hit to AAC75734.1 (171 aa), 94% identity in aa 1 - 171; quorum sensing protein [Salmonella typhimurium LT2].	quorum sensing protein, produces autoinducer - acyl-homoserine lactone-signaling molecules
lysA	0.28123	0.0385435	0.360865	0.0877124	0.388963	0.0766614	0.141595	0.00551969	0.274346	0.0517955	0.226509	0.0323208	STM3013	AAL21889	similar to E. coli diaminopimelate decarboxylase (AAC75877.1); Blastp hit to AAC75877.1 (420 aa), 88% identity in aa 1 - 420; diaminopimelate decarboxylase [Salmonella typhimurium LT2].	diaminopimelate decarboxylase
lysC	0.761281	0.200414	0.403592	0.0523962	0.378559	0.0478032	0.749298	0.0996453	0.479159	0.063409	0.437888	0.0242409	STM4220	AAL23044	similar to E. coli aspartokinase III, lysine sensitive (AAC76994.1); Blastp hit to AAC76994.1 (449 aa), 93% identity in aa 1 - 449; lysine sensitive aspartokinase III [Salmonella typhimurium LT2].	aspartokinase III, lysine sensitive
lysP	2.3708	0.0541578	0.996399	0.202844	0.970052	0.1288	1.17817	0.226579	0.670677	0.205925	1.06649	0.0402726	STM2200	AAL21104	Putative RBS for lysP; RegulonDB:STMS1H002343	APC family, lysine-specific permease
lysR	0.370527	0.0377921	0.337837	0.0280257	0.340231	0.0085661	0.629872	0.194863	0.783023	0.229581	0.542766	0.0735179	STM3014	AAL21890	similar to E. coli positive regulator for lys (AAC75878.1); Blastp hit to AAC75878.1 (311 aa), 86% identity in aa 1 - 311; positive LysR family transcriptional regulator [Salmonella typhimurium LT2].	positive transcriptional regulator (LysR family)
lysS	11.0334	0.0338834	4.67011	0.451129	4.1815	0.129638	8.90464	4.31895	2.11258	0.569168	3.14229	1.39761	STM3040	AAL21915	similar to E. coli lysine tRNA synthetase, constitutive; suppressor of ColE1 mutation in primer RNA (AAC75928.1); Blastp hit to AAC75928.1 (505 aa), 95% identity in aa 1 - 505; constitutive lysine tRNA synthetase [Salmonella typhimurium LT2].	lysine tRNA synthetase, constitutive
lytB	2.64088	0.525391	1.68192	0.34154	1.68037	0.100579	1.54127	0.359334	1.09176	0.21511	1.19709	0.272466	STM0049	AAL19013	similar to E. coli control of stringent response; involved in penicillin tolerance (AAC73140.1); Blastp hit to AAC73140.1 (316 aa), 93% identity in aa 1 - 316; regulates the activity of guanosine 3',5'-bispyrophosphate synthetase I (RelA) [Salmonella typhimurium LT2].	regulates the activity of guanosine 3',5'-bispyrophosphate synthetase I (RelA)
lyxK	0.331799	0.0643747	0.136901	0.01355	0.20708	0.0207559	0.439734	0.0464531	0.380996	0.121811	0.418073	0.0338863	STM3674	AAL22533	similar to E. coli L-xylulose kinase, cryptic (AAC76604.1); Blastp hit to AAC76604.1 (498 aa), 85% identity in aa 1 - 498; cryptic L-xylulose kinase [Salmonella typhimurium LT2].	L-xylulose kinase, cryptic
maa	0.687445	0.182387	2.09424	0.559047	2.37195	0.169418	1.1911	0.374363	1.2292	0.228975	1.03923	0.199131	STM0472	AAL19426	similar to E. coli putative transferase (AAC73561.1); Blastp hit to AAC73561.1 (183 aa), 79% identity in aa 1 - 183; maltose o-acetyltransferase [Salmonella typhimurium LT2].	maltose o-acetyltransferase
maeB	3.68074	0.624953	0.833082	0.325513	0.63947	0.0649818	3.47335	0.443561	0.409625	0.0503539	0.537992	0.0517435	STM2472	AAL21366	NADP-dependent malic enzyme. (SW:MAO2_SALTY); putative transferase [Salmonella typhimurium LT2].	paral putative transferase
malE	0.38723	0.0447406	0.0853092	0.0108477	0.150587	0.017673	0.701514	0.11252	0.206937	0.0157983	0.239015	0.0269388	STM4229	AAL23053	Putative -35_signal for malE; RegulonDB:STMLTH004656	ABC superfamily (bind_prot) maltose transport protein, substrate recognition for transport and chemotaxis
malF	0.382343	0.0532103	0.664975	0.0897623	0.571865	0.0677136	0.254352	0.015587	0.642794	0.0545939	0.694745	0.148168	STM4228	AAL23052	ABC superfamily (membrane); maltose transport system permease protein MALF. (SW:MALF_SALTY); maltose transport protein [Salmonella typhimurium LT2].	ABC superfamily (membrane), maltose transport protein
malG	0.169074	0.00196809	1.32604	0.273511	1.26345	0.27387	1.17434	0.327516	2.1396	0.0506718	2.21506	0.448758	STM4227	AAL23051	ABC superfamily (membrane); maltose transport system permease protein MALG. (SW:MALG_SALTY); maltose transport protein [Salmonella typhimurium LT2].	ABC superfamily (membrane), maltose transport protein
malK	0.232463	0.0276069	0.193595	0.0545766	0.215637	0.00880456	0.401308	0.130373	0.0949539	0.0175182	0.141687	0.024098	STM4230	AAL23054	bifunctional; ABC superfamily (atp_bind); maltose/maltodextrin transport ATP-binding protein malk. (SW:MALK_SALTY); maltose transport protein; phenotypic repressor of mal operon [Salmonella typhimurium LT2].	bifunctional: ABC superfamily (atp_bind), maltose transportprotein; phenotypic repressor of mal operon
malM	0.503702	0.195166	0.276675	0.0196683	0.305003	0.0458844	0.817423	0.0903517	0.258149	0.0375165	0.266537	0.0254274	STM4232	AAL23056	S. typhimurium maltose operon periplasmic protein precursor. (SW:MALM_SALTY)	periplasmic protein of mal regulon
malP	0.138856	0.00889262	0.302669	0.0404789	0.304381	0.0135498	0.44169	0.0202178	0.347055	0.0170942	0.401481	0.0250283	STM3514	AAL22376	similar to E. coli maltodextrin phosphorylase (AAC76442.1); Blastp hit to AAC76442.1 (797 aa), 90% identity in aa 1 - 797; maltodextrin phosphorylase [Salmonella typhimurium LT2].	maltodextrin phosphorylase
malQ	0.369613	0.0398688	0.337414	0.0684358	0.397979	0.0454898	0.363414	0.0748318	0.343213	0.0388916	0.320189	0.0454264	STM3513	AAL22375	similar to E. coli 4-alpha-glucanotransferase (amylomaltase) (AAC76441.1); Blastp hit to AAC76441.1 (694 aa), 85% identity in aa 1 - 694; 4-alpha-glucanotransferase (; amylomaltase [Salmonella typhimurium LT2].	4-alpha-glucanotransferase (amylomaltase)
malS	4.9821	3.30744	2.57167	7.78979	0.27721	0.307724	0.124997	0.0248673	0.130504	0.0322933	0.128317	0.0231027	STM3664	AAL22523	similar to E. coli alpha-amylase (AAC76595.1); Blastp hit to AAC76595.1 (676 aa), 81% identity in aa 1 - 676; alpha-amylase [Salmonella typhimurium LT2].	alpha-amylase
malT	0.864395	0.0235743	0.468619	0.0998541	0.537442	0.0994026	1.64014	0.536824	0.781026	0.197692	0.739353	0.123982	STM3515	AAL22377	binds inducer (maltotriose) and ATP (LysR family); similar to E. coli positive regulator of mal regulon (AAC76443.1); Blastp hit to AAC76443.1 (901 aa), 91% identity in aa 1 - 901; transcriptional activator of the mal genes [Salmonella typhimurium LT2].	transcriptional activator of the mal genes, binds inducer (maltotriose) and ATP (LysR familiy)
malX	0.459286	0.0166867	0.999856	0.163243	0.745429	0.111807	0.80706	0.137968	0.574091	0.02035	0.752098	0.0452631	STM1465; pseudogene; frameshift
malY	0.278062	0.0130989	0.685941	0.173475	0.604155	0.0826481	0.19571	0.0853739	0.456293	0.0073997	0.515697	0.0672846	STM1464; pseudogene; in-frame stop following codon
malZ	0.356339	0.0421045	0.406754	0.0907421	0.383107	0.0517949	0.445363	0.122082	0.643808	0.0648919	0.860072	0.135491	STM0401	AAL19355	similar to E. coli maltodextrin glucosidase (AAC73506.1); Blastp hit to AAC73506.1 (605 aa), 83% identity in aa 2 - 605; maltodextrin glucosidase [Salmonella typhimurium LT2].	maltodextrin glucosidase
manA	1.59938	0.0149674	0.777891	0.11918	0.608756	0.0449039	1.36647	0.724023	0.615614	0.125874	0.742263	0.0626272	STM1467	AAL20387	mannose-6-phosphate isomerase. (SW:MANA_SALTY); mannose-6-phosphate isomerase [Salmonella typhimurium LT2].	mannose-6-phosphate isomerase
manX	2.89615	0.346603	1.59245	0.178288	1.5946	0.219194	6.66613	1.19006	0.620612	0.0364839	1.03822	0.118455	STM1830	AAL20745	Sugar Specific PTS family; similar to E. coli PTS enzyme IIAB, mannose-specific (AAC74887.1); Blastp hit to AAC74887.1 (323 aa), 95% identity in aa 1 - 323; mannose-specific enzyme IIAB [Salmonella typhimurium LT2].	Sugar Specific PTS family, mannose-specific enzyme IIAB
manY	3.78812	0.237829	1.76357	0.294516	1.69617	0.296956	7.70191	3.00629	0.95215	0.191528	1.38545	0.372173	STM1831	AAL20746	Sugar Specific PTS family; similar to E. coli PTS enzyme IIC, mannose-specific (AAC74888.1); Blastp hit to AAC74888.1 (266 aa), 94% identity in aa 1 - 266; mannose-specific enzyme IIC [Salmonella typhimurium LT2].	Sugar Specific PTS family, mannose-specific enzyme IIC
manZ	3.26136	0.321456	3.58618	0.410013	4.40532	0.663939	4.91482	3.38395	1.59354	0.195933	2.94599	0.363085	STM1832	AAL20747	Sugar Specific PTS family; similar to E. coli PTS enzyme IID, mannose-specific (AAC74889.1); Blastp hit to AAC74889.1 (286 aa), 92% identity in aa 1 - 285; mannose-specific enzyme IID [Salmonella typhimurium LT2].	Sugar Specific PTS family, mannose-specific enzyme IID
map	2.759	0.277841	1.22804	0.146028	1.19726	0.162866	1.65724	0.619787	0.692133	0.14607	0.936334	0.365958	STM0215	AAL19179	methionine aminopeptidase. (SW:AMPM_SALTY); methionine aminopeptidase [Salmonella typhimurium LT2].	methionine aminopeptidase
marA	0.410933	0.438411	1.0226	0.577349	0.85695	0.218315	0.301144	0.108301	0.727081	0.24747	1.25247	7.61432	STM1519	AAL20438	multiple antibiotic resistance protein MARA. (SW:MARA_SALTY); AraC/XylS family transcriptional activator of defense systems; multiple antibiotic resistance protein [Salmonella typhimurium LT2].	transcriptional activator of defense systems (AraC/XylS family), multiple antibiotic resistance protein
marB	0.612921	0.106132	0.735907	0.103584	0.768086	0.130033	0.513899	0.239891	1.11855	0.445104	0.755052	0.0662161	STM1518	AAL20437	Putative RBS for marB; RegulonDB:STMS1H001730	multiple antibiotic resistance protein
marC	0.430749	0.0743218	3.27387	0.985044	3.17954	0.858264	0.20767	0.0380194	2.85333	0.287763	3.15958	0.479894	STM1521	AAL20440	multiple antibiotic resistance protein MARC. (SW:MARC_SALTY); putative MarC Transporter; multiple antibiotic resistance protein [Salmonella typhimurium LT2].	putative MarC Transporter, multiple antibiotic resistance protein
marR	0.335585	0.0376649	0.72297	0.0986106	0.839797	0.215109	0.930549	3.46068	0.644911	1.06628	0.644532	1.70649	STM1520	AAL20439	multiple antibiotic resistance protein MARR. (SW:MARR_SALTY); transcriptional repressor of marRAB operon; multiple antibiotic resistance protein [Salmonella typhimurium LT2].	transcriptional repressor of marRAB operon, multiple antibiotic resistance protein
marT	0.170163	0.0223991	0.451917	0.155402	0.492129	0.0676039	0.0904178	0.0125353	0.518616	0.0571248	0.513323	0.0451936	STM3759	AAL22617	Pathogenicity island encoded protein: SPI3; putative transcriptional regulator MarT (gi|4324612); putative transcriptional regulatory protein [Salmonella typhimurium LT2].	putative transcriptional regulatory protein
mazG	0.978354	0.026826	1.63025	0.228784	1.46535	0.167831	1.16024	0.507741	1.87183	0.125589	1.81121	0.162402	STM2954	AAL21834	Ortholog of E. coli orf, hypothetical protein (AAC75823.1); Blastp hit to AAC75823.1 (263 aa), 93% identity in aa 2 - 263	putative pyrophosphatase
mdaA	1.29351	0.124629	0.615511	0.0840803	0.558061	0.0807965	0.506143	0.116088	0.41632	0.118139	0.482446	0.145397	STM0874	AAL19810	oxygen-insensitive NADPH nitroreductase. (SW:NFSA_SALTY); oxygen-insensitive NADPH nitroreductase [Salmonella typhimurium LT2].	oxygen-insensitive NADPH nitroreductase
mdaB	1.10183	0.0637983	0.428586	0.0517859	0.402969	0.0187457	0.57252	0.270601	0.511565	0.101119	0.418538	0.0316793	STM3179	AAL22053	drug modulator; similar to E. coli modulator of drug activity B (AAC76064.1); Blastp hit to AAC76064.1 (193 aa), 92% identity in aa 1 - 192; NADPH specific quinone oxidoreductase [Salmonella typhimurium LT2].	NADPH specific quinone oxidoreductase (drug modulator)
mdfA	0.555871	0.0793055	0.541222	0.124901	0.657602	0.034108	0.360979	0.0544601	0.572671	0.0681017	0.422611	0.0365455	STM0866	AAL19802	similar to E. coli proton motive force efflux pump (AAC73929.1); Blastp hit to AAC73929.1 (410 aa), 90% identity in aa 1 - 406; multidrug translocase [Salmonella typhimurium LT2].	multidrug translocase
mdlA	0.497274	0.106056	0.887273	0.103319	0.883471	0.0598872	1.23141	0.251371	0.870571	0.015803	0.860231	0.0162075	STM0460	AAL19415	similar to E. coli ATP-binding component of a transport system (AAC73551.1); Blastp hit to AAC73551.1 (590 aa), 88% identity in aa 1 - 590; putative ABC superfamily (atp) transporter [Salmonella typhimurium LT2].	putative ABC superfamily (atp) transporter
mdlB	0.387787	0.0909937	0.460154	0.0997721	0.553732	0.0609381	0.717469	0.0570651	0.752574	0.0913873	0.885602	0.161953	STM0461	AAL19416	similar to E. coli putative ATP-binding component of a transport system (AAC73552.1); Blastp hit to AAC73552.1 (593 aa), 88% identity in aa 1 - 593; putative ABC superfamily (atp&membrane) transporter [Salmonella typhimurium LT2].	putative ABC superfamily (atp&membrane) transporter
mdoB	1.98056	0.296102	6.52131	1.04146	4.78674	0.439121	2.99229	1.02016	3.81002	0.396886	4.94826	1.08317	STM4541	AAL23359	similar to E. coli phosphoglycerol transferase I (AAC77315.1); Blastp hit to AAC77315.1 (750 aa), 92% identity in aa 1 - 749; phosphoglycerol transferase I [Salmonella typhimurium LT2].	phosphoglycerol transferase I
mdoG	3.28717	0.0637612	2.03178	0.24037	1.76163	0.2899	2.03056	0.762426	1.26504	0.457462	1.48099	0.557293	STM1150	AAL20080	similar to E. coli periplasmic glucans biosynthesis protein (AAC74132.1); Blastp hit to AAC74132.1 (511 aa), 93% identity in aa 1 - 511; periplasmic glucans biosynthesis protein [Salmonella typhimurium LT2].	periplasmic glucans biosynthesis protein
mdoH	0.651741	0.163429	0.869598	0.0283559	0.922465	0.31	3.67311	1.12912	0.832372	0.0764895	2.05937	0.408889	STM1151	AAL20081	synthesis of membrane-derived oligosaccharide (MDO)/synthesis of OPGs (osmoregulated periplasmic glucans); similar to E. coli membrane glycosyltransferase; synthesis of membrane-derived oligosaccharide (MDO) (AAC74133.1); Blastp hit to AAC74133.1 (847 aa), 94% identity in aa 1 - 840; membrane glycosyltransferase [Salmonella typhimurium LT2].	membrane glycosyltransferase; synthesis of membrane-derived oligosaccharide (MDO)/synthesis of OPGs (osmoregulated periplasmic glucans)
melA	0.156625	0.0128638	0.140318	0.00636677	0.136188	0.00875736	0.155113	0.0542918	0.124535	0.0171934	0.115759	0.0140109	STM4298	AAL23122	S. typhimurium alpha-galactosidase. (SW:AGAL_SALTY)	alpha-galactosidase
melB	0.0824112	0.006414	0.128768	0.00444671	0.128737	0.00402497	0.131457	0.0429601	0.146104	0.0432319	0.12152	0.00727265	STM4299	AAL23123	melibiose carrier protein (thiomethylgalactoside permease)(melibiose permease) (Na+ (Li+)/melibiose symporter) (melibiosetransporter). (SW:MELB_SALTY); GPH family melibiose permease II [Salmonella typhimurium LT2].	GPH family, melibiose permease II
melR	0.210198	0.0500869	0.311005	0.041333	0.304618	0.0628949	0.142643	0.0371659	0.167812	0.0377382	0.163731	0.011582	STM4297	AAL23121	Putative -35_signal for melR; RegulonDB:STMLTH004665	regulator of melibiose operon (AraC/XylS family)
menA	0.932952	0.0946417	1.57014	0.515536	1.42456	0.298519	0.845016	0.179521	1.78493	0.329698	2.37658	0.589123	STM4090	AAL22930	similar to E. coli 1,4-dihydroxy-2-naphthoate --&gt; dimethylmenaquinone (AAC76912.1); Blastp hit to AAC76912.1 (308 aa), 94% identity in aa 1 - 307; 1,4-dihydroxy-2-naphthoate octaprenyltransferase [Salmonella typhimurium LT2].	1,4-dihydroxy-2-naphthoate octaprenyltransferase
menB	2.45836	0.208614	0.836412	0.115589	0.788628	0.100121	2.201	0.33408	0.684257	0.0469048	0.838173	0.0541008	STM2307	AAL21208	similar to E. coli dihydroxynaphtoic acid synthetase (AAC75322.1); Blastp hit to AAC75322.1 (285 aa), 96% identity in aa 1 - 285; dihydroxynaphtoic acid synthetase [Salmonella typhimurium LT2].	dihydroxynaphtoic acid synthetase
menC	1.87108	0.0125575	0.776951	0.0787067	0.710431	0.0534425	1.84885	0.372836	1.13295	0.0762786	1.22315	0.138405	STM2306	AAL21207	similar to E. coli o-succinylbenzoyl-CoA synthase; conversion of chorismate to 2-o-succinylbenzoyl-CoA (AAC75321.1); Blastp hit to AAC75321.1 (320 aa), 88% identity in aa 1 - 320; o-succinylbenzoyl-CoA synthase [Salmonella typhimurium LT2].	o-succinylbenzoyl-CoA synthase
menD	0.613395	0.076478	0.383766	0.0449384	0.384894	0.0306827	1.08893	0.19751	0.346417	0.0578764	0.415655	0.0207882	STM2309	AAL21210	bifunctional; similar to E. coli 2-oxoglutarate decarboxylase; SHCHC synthase (AAC75324.1); Blastp hit to AAC75324.1 (556 aa), 91% identity in aa 1 - 556; 2-oxoglutarate decarboxylase; SHCHC synthase [Salmonella typhimurium LT2].	bifunctional: 2-oxoglutarate decarboxylase; SHCHC synthase
menE	1.49966	0.151525	0.726989	0.208634	0.722356	0.0365618	1.75634	0.540403	0.811525	0.171073	0.869233	0.108012	STM2305	AAL21206	O-succinylbenzoic acid--coA ligase. (SW:MENE_SALTY); o-succinylbenzoate-CoA ligase [Salmonella typhimurium LT2].	o-succinylbenzoate-CoA ligase
menF	0.605056	0.164505	0.563926	0.089226	0.460178	0.0239778	0.660141	0.0883438	0.468166	0.0265405	0.563498	0.198344	STM2310	AAL21211	menaquinone biosynthesis; similar to E. coli isochorismate hydroxymutase 2, menaquinone biosynthesis (AAC75325.1); Blastp hit to AAC75325.1 (356 aa), 78% identity in aa 1 - 356; isochorismate synthase; isochorismate hydroxymutase 2 [Salmonella typhimurium LT2].	isochorismate synthase (isochorismate hydroxymutase 2), menaquinone biosynthesis
menG	3.4534	0.447238	4.30029	1.43136	4.59805	0.908048	4.43828	0.794549	5.97984	1.92346	5.3229	0.738576	STM4089	AAL22929	similar to E. coli menaquinone biosynthesis, unknown (AAC76911.1); Blastp hit to AAC76911.1 (161 aa), 97% identity in aa 1 - 161; putative methyltransferase in menaquinone biosynthesis protein [Salmonella typhimurium LT2].	putative methyltransferase in menaquinone biosynthesis protein
mepA	2.48857	0.539736	1.55005	0.264435	1.44823	0.191486	0.981976	0.156459	0.531157	0.0284935	0.778766	0.136206	STM2383	AAL21284	similar to E. coli murein DD-endopeptidase, penicillin-insensitive (AAC75388.1); Blastp hit to AAC75388.1 (274 aa), 89% identity in aa 1 - 274; penicillin-insensitive murein DD-endopeptidase [Salmonella typhimurium LT2].	murein DD-endopeptidase, penicillin-insensitive
mesJ	0.981315	0.1146	0.542404	0.0864335	0.583699	0.0233738	0.637156	0.0981391	0.992978	0.123995	0.734991	0.0540832	STM0236	AAL19200	similar to E. coli cell cycle protein (AAC73299.1); Blastp hit to AAC73299.1 (432 aa), 76% identity in aa 2 - 427; cell cycle protein [Salmonella typhimurium LT2].	cell cycle protein
metA	0.211953	0.0400102	0.312475	0.128172	0.421939	0.135432	0.505696	0.248495	0.528325	0.118526	0.768361	0.0675282	STM4182	AAL23006	homoserine O-succinyltransferase. (SW:META_SALTY); homoserine transsuccinylase [Salmonella typhimurium LT2].	homoserine transsuccinylase
metB	1.08152	0.221557	0.995373	0.355187	1.38514	0.312306	0.495848	0.076889	0.321081	0.0867759	0.354044	0.0772969	STM4100	AAL22940	similar to E. coli cystathionine gamma-synthase (AAC76921.1); Blastp hit to AAC76921.1 (386 aa), 96% identity in aa 1 - 386; cystathionine gamma-synthase [Salmonella typhimurium LT2].	cystathionine gamma-synthase
metC	0.406099	0.00979803	0.337576	0.0435127	0.361965	0.030235	0.283217	0.0497115	0.31341	0.0236108	0.295257	0.0256038	STM3161	AAL22035	beta-cystathionase; cystathionine beta-lyase. (SW:METC_SALTY); cystathionine beta-lyase [Salmonella typhimurium LT2].	cystathionine beta-lyase (beta-cystathionase)
metE	0.403807	0.169396	0.471876	0.120745	0.495236	0.0691059	0.511356	0.390737	0.910767	0.049761	0.592602	0.0889689	STM3965	AAL22809	5-methyltetrahydropteroyltriglutamate--homocysteine methyltransferase. (SW:METE_SALTY); 5-methyltetrahydropteroyltriglutamate-homocysteine S-methyltransferase [Salmonella typhimurium LT2].	5-methyltetrahydropteroyltriglutamate- homocysteine S-methyltransferase
metF	0.221962	0.0391042	0.545024	0.186326	0.577178	0.0759476	0.246014	0.0423274	0.239901	0.0416896	0.281362	0.0778091	STM4105	AAL22945	5,10-methylenetetrahydrofolate reductase. (SW:METF_SALTY); 5,10-methylenetetrahydrofolate reductase [Salmonella typhimurium LT2].	5,10-methylenetetrahydrofolate reductase
metG	2.32105	0.117009	1.48605	0.207644	1.12284	0.137034	3.73836	0.937416	2.08417	0.381554	2.45619	0.441368	STM2155	AAL21058	similar to E. coli methionine tRNA synthetase (AAC75175.1); Blastp hit to AAC75175.1 (677 aa), 95% identity in aa 1 - 677; methionine tRNA synthetase [Salmonella typhimurium LT2].	methionine tRNA synthetase
metH	0.863096	0.119273	0.432077	0.0607389	0.400435	0.0258863	1.14685	0.0528703	0.512538	0.0140444	0.689427	0.182107	STM4188	AAL23012	repressor of metE and metF; 5-methyltetrahydrofolate--homocysteine methyltransferase. (SW:METH_SALTY); B12-dependent homocysteine-N5-methyltetrahydrofolate transmethylase [Salmonella typhimurium LT2].	B12-dependent homocysteine-N5-methyltetrahydrofolate transmethylase, repressor of metE and metF
metJ	1.97813	0.429779	1.40751	0.137417	1.89787	0.397369	1.80717	0.423899	1.63998	0.40475	1.22678	0.135868	STM4099	AAL22939	Putative RBS for metJ; RegulonDB:STMS1H004023	transcriptional repressor of all met genes but metF (MetJ family)
metK	10.8782	0.80972	1.80223	0.237459	1.83355	0.154867	9.21503	2.5413	1.72525	0.145424	2.60622	0.410228	STM3090	AAL21965	AdoMet synthetase; similar to E. coli methionine adenosyltransferase 1 (AdoMet synthetase); methyl and propylamine donor, corepressor of met genes (AAC75979.1); Blastp hit to AAC75979.1 (384 aa), 97% identity in aa 1 - 384; methionine adenosyltransferase 1 [Salmonella typhimurium LT2].	methionine adenosyltransferase 1 (AdoMet synthetase)
metL	1.46913	0.243355	0.908224	0.204504	1.11947	0.174919	1.35701	0.279423	0.568762	0.142839	0.857028	0.0279999	STM4101	AAL22941	bifunctional; similar to E. coli aspartokinase II and homoserine dehydrogenase II (AAC76922.1); Blastp hit to AAC76922.1 (810 aa), 94% identity in aa 1 - 810; aspartokinase II; homoserine dehydrogenase II [Salmonella typhimurium LT2].	aspartokinase II in bifunctional enxyme: aspartokinase II; homoserine dehydrogenase II
metR	0.712496	0.442992	1.16464	0.241405	1.43657	0.401035	1.0282	1.17577	2.15261	0.050003	1.24759	0.280191	STM3964	AAL22808	LysR family; transcriptional activator protein metR. (SW:METR_SALTY); regulator for metE and metH [Salmonella typhimurium LT2].	regulator for metE and metH (LysR family)
mfd	0.794395	0.0115401	0.369568	0.012604	0.305701	0.0145023	1.51822	0.0231472	0.668804	0.0414143	0.680114	0.105582	STM1216	AAL20145	similar to E. coli transcription-repair coupling factor; mutation frequency decline (AAC74198.1); Blastp hit to AAC74198.1 (1148 aa), 95% identity in aa 1 - 1148; transcription-repair coupling factor [Salmonella typhimurium LT2].	transcription-repair coupling factor
mglA	0.357387	0.0686271	0.211269	0.0473652	0.240643	0.0704586	0.534162	0.494868	0.416933	0.13333	0.187482	0.0101694	STM2189	AAL21093	Putative RBS for mglA; RegulonDB:STMS1H002332	ABC superfamily (atp_bind), galactose (methyl-galactoside) transport protein
mglB	1.37744	0.194129	0.762719	0.139948	1.35172	2.08912	1.0802	0.740871	1.07139	0.152658	0.316564	0.0515038	STM2190	AAL21094	ABC superfamily (peri_perm); D-galactose-binding periplasmic protein precursor (GDP) (D-galactose/D-glucose binding protein) (GGBP). (SW:DGAL_SALTY); galactose transport protein [Salmonella typhimurium LT2].	ABC superfamily (peri_perm), galactose transport protein
mglC	0.437282	0.0688616	0.27146	0.0558217	0.296169	0.0530119	0.317492	0.192302	0.249841	0.109907	0.151028	0.0116959	STM2188	AAL21092	Putative RBS for mglC; RegulonDB:STMS1H002331	ABC superfamily (membrane), methyl-galactoside transport protein
mgsA	1.36296	0.146866	0.612856	0.0267407	0.591567	0.119467	2.63839	1.06014	0.829021	0.308987	0.62111	0.0406651	STM1076	AAL20009	similar to E. coli methylglyoxal synthase (AAC74049.1); Blastp hit to AAC74049.1 (155 aa), 94% identity in aa 4 - 155; methylglyoxal synthase [Salmonella typhimurium LT2].	methylglyoxal synthase
mgtA	0.598203	0.238565	12.7317	3.60753	11.5406	3.92161	0.489376	0.0786362	16.8561	3.48691	8.70974	0.51246	STM4456	AAL23275	Mg2+ ATPase transporter; Mg(2+) transport ATPase, P-type 1. (SW:ATMA_SALTY); P-type ATPase [Salmonella typhimurium LT2].	P-type ATPase, Mg2+ ATPase transporter
mgtB	0.206237	0.075192	38.6323	14.461	34.2664	12.528	0.122207	0.0404315	83.2779	10.692	68.6251	5.23588	STM3763	AAL22621	Pathogenicity island encoded protein: SPI3; Mg(2+) transport ATPase, P-type 2. (SW:ATMB_SALTY); Mg2+ transport protein [Salmonella typhimurium LT2].	Mg2+ transport protein
mgtC	0.146915	0.049819	69.0283	16.6009	60.4859	21.7212	0.10656	0.00586818	153.975	31.4358	76.6749	10.677	STM3764	AAL22622	Pathogenicity island encoded protein: SPI3; Mg(2+) transport ATPase protein C. (SW:ATMC_SALTY); Mg2+ transport protein [Salmonella typhimurium LT2].	Mg2+ transport protein
miaA	7.13985	1.73523	10.0109	2.76257	10.3753	1.94586	2.88697	0.223833	3.61832	0.425093	4.76706	0.217496	STM4360	AAL23180	tRNA delta(2)-isopentenylpyrophosphate transferase. (SW:MIAA_SALTY); delta(2)-isopentenylpyrophosphate tRNA-adenosine transferase [Salmonella typhimurium LT2].	delta(2)-isopentenylpyrophosphate tRNA-adenosine transferase
miaB	4.66519	0.0080303	3.52142	0.632299	3.21175	0.434789	3.43382	0.564511	2.71051	0.0360492	4.08299	0.62776	STM0670	AAL19621	similar to E. coli orf, hypothetical protein (AAC73762.1); Blastp hit to AAC73762.1 (474 aa), 98% identity in aa 1 - 474; methylthiolation of isopentenylated A37 derivatives in rRNA [Salmonella typhimurium LT2].	methylthiolation of isopentenylated A37 derivatives in rRNA
miaE	0.619554	0.0336724	0.357353	0.0589788	0.370519	0.0158996	2.32587	3.07596	1.05041	0.350152	3.2807	47.3861	STM4471	AAL23290	tRNA-hydroxylase. (SW:MIAE_SALTY); hydroxylase for synthesis of 2-methylthio-cis-ribozeatin in tRNA [Salmonella typhimurium LT2].	hydroxylase for synthesis of 2-methylthio-cis-ribozeatin in tRNA
mig-14	3.58629	0.326629	7.41178	2.06431	6.39519	1.28896	8.82523	3.01191	3.14175	1.03997	6.22373	0.433162	STM2782	AAL21667	putative transcription activator [Salmonella typhimurium LT2].	putative transcription activator
mig-3	0.263971	0.0434023	1.98751	0.293814	1.54144	0.292362	0.0821648	0.00650246	2.47582	0.153338	2.14401	0.278415	STM1868	AAL20782	phage tail assembly protein (gi|2460256); similar to phage-tail assembly protein [Salmonella typhimurium LT2].	Homology to phage-tail assembly proteins
minC	3.92571	0.102629	1.72664	0.0656656	1.69865	0.139944	1.8088	0.227722	1.10326	0.490015	0.823464	0.129602	STM1814	AAL20729	activated MinC inhibits FtsZ ring formation; similar to E. coli cell division inhibitor, inhibits ftsZ ring formation (AAC74260.1); Blastp hit to AAC74260.1 (231 aa), 84% identity in aa 1 - 231; cell division inhibitor [Salmonella typhimurium LT2].	cell division inhibitor; activated MinC inhibits FtsZ ring formation
minD	7.44936	0.352748	3.0549	0.557769	2.69916	0.3978	2.52193	0.656016	1.44558	0.0867706	1.29288	0.0422631	STM1815	AAL20730	a membrane ATPase, activates MinC, directs division apparatus to middle of cell by oscillating from one half to other; similar to E. coli cell division inhibitor, a membrane ATPase, activates minC (AAC74259.1); Blastp hit to AAC74259.1 (270 aa), 97% identity in aa 1 - 270; cell division inhibitor [Salmonella typhimurium LT2].	cell division inhibitor, a membrane ATPase, activates MinC, directs division apparatus to middle of cell by oscillating from one half to other
minE	2.8192	0.823676	1.43662	0.324924	1.22633	0.134732	5.46527	3.28824	1.56821	0.189853	1.26253	0.0750978	STM1816	AAL20731	reverses MinC inhibition of FtsZ ring formation; similar to E. coli cell division topological specificity factor, reverses MinC inhibition of ftsZ ring formation (AAC74258.1); Blastp hit to AAC74258.1 (88 aa), 97% identity in aa 1 - 88; cell division topological specificity factor [Salmonella typhimurium LT2].	cell division topological specificity factor, reverses MinC inhibition of FtsZ ring formation
mioC	2.75776	1.07725	1.51825	0.272561	1.69038	0.193621	3.48542	0.615361	2.61198	0.304733	3.29674	0.0955667	STM3875	AAL22733	similar to E. coli initiation of chromosome replication (AAC76765.1); Blastp hit to AAC76765.1 (147 aa), 87% identity in aa 1 - 147; initiation of chromosome replication [Salmonella typhimurium LT2].	initiation of chromosome replication
mipA	13.1801	0.563539	5.30889	0.614431	5.40252	0.0816651	20.8121	4.63538	3.04023	1.21755	3.52968	0.460217	STM1286	AAL20211	similar to E. coli orf, hypothetical protein (AAC74852.1); Blastp hit to AAC74852.1 (248 aa), 83% identity in aa 1 - 248; scaffolding protein for murein-synthesizing holoenzyme [Salmonella typhimurium LT2].	scaffolding protein for murein-synthesizing holoenzyme
misL	0.948748	2.46412	0.519793	0.0766917	0.424735	0.0499072	0.113822	0.0248368	0.386371	0.105648	0.317696	0.0170226	STM3757	AAL22615	Pathogenicity island encoded protein: SPI3; MisL (gi|4324610); putative autotransported protein [Salmonella typhimurium LT2].	putative autotransported protein
mlc	0.372643	0.0471035	0.450661	0.063541	0.42867	0.0352756	0.398394	0.093232	0.434273	0.0830125	0.335345	0.0724444	STM1488	AAL20407	global repressor of carbohydrate metabolism (pts operon) (NagC/XylR family); similar to E. coli putative NAGC-like transcriptional regulator (AAC74666.1); Blastp hit to AAC74666.1 (406 aa), 90% identity in aa 1 - 406; transcriptional repressor of ptsG and ptsHI [Salmonella typhimurium LT2].	transcriptional repressor of ptsG and ptsHI, global repressor of carbohydrate metabolism (pts operon) (NagC/XylR family)
mltA	1.66899	0.300233	1.14725	0.0491873	1.04317	0.0701511	1.545	0.129693	0.90088	0.0916813	1.01251	0.0218046	STM2988	AAL21866	similar to E. coli membrane-bound lytic murein transglycosylase A (AAC75855.1); Blastp hit to AAC75855.1 (365 aa), 92% identity in aa 1 - 365; membrane-bound lytic murein transglycosylase A [Salmonella typhimurium LT2].	membrane-bound lytic murein transglycosylase A
mltB	1.16394	0.102464	0.488596	0.027436	0.520536	0.103265	0.46078	0.111037	0.315501	0.0457643	0.264622	0.0373908	STM2831	AAL21711	similar to E. coli membrane-bound lytic murein transglycosylase B (AAC75743.1); Blastp hit to AAC75743.1 (361 aa), 92% identity in aa 1 - 361; membrane-bound lytic murein transglycosylase B [Salmonella typhimurium LT2].	membrane-bound lytic murein transglycosylase B
mltC	1.25566	0.0100711	0.374644	0.0614481	0.362137	0.059646	0.822971	0.354852	0.308931	0.0436608	0.30676	0.0694124	STM3112	AAL21987	similar to E. coli membrane-bound lytic murein transglycosylase C (AAC76000.1); Blastp hit to AAC76000.1 (360 aa), 91% identity in aa 1 - 360; membrane-bound lytic murein transglycosylase C [Salmonella typhimurium LT2].	membrane-bound lytic murein transglycosylase C
mntH	0.445894	0.0738013	0.780249	0.236672	0.863549	0.0392093	0.22071	0.042194	0.639487	0.0690361	0.492403	0.0491327	STM2408	AAL21308	Nramp family; manganese transport protein MNTH. (SW:MNTH_SALTY); manganese/divalent cation transport protein [Salmonella typhimurium LT2].	Nramp family, manganese/divalent cation transport prortein
moaA	1.2959	0.130869	0.440258	0.0108469	0.495474	0.123542	0.463083	0.0847455	0.398315	0.0757367	0.416718	0.0924193	STM0802	AAL19739	similar to E. coli molybdopterin biosynthesis, protein A (AAC73868.1); Blastp hit to AAC73868.1 (329 aa), 92% identity in aa 1 - 329; molybdopterin biosynthesis, protein A [Salmonella typhimurium LT2].	molybdopterin biosynthesis, protein A
moaB	2.76067	0.421734	0.834969	0.282682	0.931486	0.485309	1.40152	0.790879	0.364547	0.0114468	0.463697	0.0741334	STM0803	AAL19740	Ortholog of E. coli molybdopterin biosynthesis, protein B (AAC73869.1); Blastp hit to AAC73869.1 (170 aa), 95% identity in aa 1 - 170	molybdopterin biosynthesis, protein B
moaC	2.29737	0.171896	0.648598	0.183361	0.689493	0.348721	1.51883	0.121216	0.44613	0.0688693	0.464758	0.142866	STM0804	AAL19741	similar to E. coli molybdopterin biosynthesis, protein C (AAC73870.1); Blastp hit to AAC73870.1 (161 aa), 94% identity in aa 1 - 161; molybdopterin biosynthesis, protein C [Salmonella typhimurium LT2].	molybdopterin biosynthesis, protein C
moaD	2.00343	0.228294	0.521348	0.110931	0.499542	0.186217	1.281	0.462539	0.417601	0.0422574	0.445758	0.0507187	STM0805	AAL19742	similar to E. coli molybdopterin biosynthesis (AAC73871.1); Blastp hit to AAC73871.1 (81 aa), 86% identity in aa 1 - 81; molybdopterin biosynthesis protein [Salmonella typhimurium LT2].	molybdopterin biosynthesis protein
moaE	1.93159	0.112244	0.581678	0.0683373	0.576774	0.14129	1.41432	0.456081	0.447973	0.0307683	0.526041	0.13624	STM0806	AAL19743	similar to E. coli molybdopterin converting factor, subunit 2 (AAC73872.1); Blastp hit to AAC73872.1 (150 aa), 91% identity in aa 1 - 150; molybdopterin converting factor, subunit 2 [Salmonella typhimurium LT2].	molybdopterin converting factor, subunit 2
mobA	0.624879	0.0138873	0.347031	0.038994	0.426194	0.100848	0.318493	0.0420968	0.331209	0.113399	0.316754	0.0792819	STM3994	AAL22833	similar to E. coli molybdopterin ---&gt; molybdopterin-guanine dinucleotide, protein Ar (AAC76855.1); Blastp hit to AAC76855.1 (194 aa), 77% identity in aa 1 - 193; putative molybdopterin-guanine dinucleotide biosynthesis protein [Salmonella typhimurium LT2].	putative molybdopterin-guanine dinucleotide biosynthesis protein
mobB	0.688923	0.00725398	0.388045	0.0655958	0.434326	0.0186682	0.264442	0.0773704	0.307189	0.0415468	0.38174	0.0475654	STM3993	AAL22832	GTP-binding; similar to E. coli molybdopterin-guanine dinucleotide biosynthesis protein B (AAC76854.1); Blastp hit to AAC76854.1 (170 aa), 77% identity in aa 1 - 167; molybdopterin-guanine dinucleotide biosynthesis protein B [Salmonella typhimurium LT2].	molybdopterin-guanine dinucleotide biosynthesis protein B, GTP-binding
mod	1.17422	0.11135	0.379816	0.077452	0.376364	0.0288104	0.929816	0.451591	0.306595	0.0833916	0.311793	0.0424297	STM0357	AAL19311	type iii restriction-modification system stylti enzyme mod (stylti methyltransferase) (SW:T3MO_SALTY); DNA methylase; restriction system [Salmonella typhimurium LT2].	DNA methylase; restriction system
modA	4.26459	0.779084	1.37315	0.370833	1.57726	0.249889	3.38989	1.27423	1.10918	0.476829	0.624152	0.103616	STM0781	AAL19719	ABC superfamily (peri_perm); similar to E. coli molybdate-binding periplasmic protein; permease (AAC73850.1); Blastp hit to AAC73850.1 (257 aa), 86% identity in aa 1 - 257; molybdate transporter [Salmonella typhimurium LT2].	ABC superfamily (peri_perm), molybdate transporter
modB	3.12298	0.658877	0.997634	0.212601	1.07919	0.185095	1.36413	0.523973	0.584182	0.164116	0.350325	0.0323633	STM0782	AAL19720	ABC superfamily (membrane); similar to E. coli molybdate transport permease protein (AAC73851.1); Blastp hit to AAC73851.1 (229 aa), 95% identity in aa 1 - 229; molybdate transporter [Salmonella typhimurium LT2].	ABC superfamily (membrane), molybdate transporter
modC	2.16717	0.14647	0.526318	0.0539373	0.516513	0.0338523	1.26895	0.217404	0.379851	0.0307703	0.290596	0.038944	STM0783	AAL19721	ABC superfamily (atp_bind); similar to E. coli ATP-binding component of molybdate transport (AAC73852.1); Blastp hit to AAC73852.1 (352 aa), 91% identity in aa 1 - 352; molybdate transporter [Salmonella typhimurium LT2].	ABC superfamily (atp_bind), molybdate transporter
modE	1.25653	0.244192	1.22673	0.124368	1.10919	0.114137	0.905648	0.185807	0.604633	0.079112	0.630293	0.0769322	STM0779	AAL19717	similar to E. coli molybdate uptake regulatory protein (AAC73848.1); Blastp hit to AAC73848.1 (262 aa), 89% identity in aa 1 - 262; transcriptional repressor of modABCD operon (molybdate uptake) [Salmonella typhimurium LT2].	transcriptional repressor of modABCD operon (molybdate uptake)
modF	0.586959	0.0973532	0.380147	0.0365155	0.422756	0.0227181	0.756838	0.0707847	0.529851	0.117012	0.530783	0.0444354	STM0778	AAL19716	similar to E. coli ATP-binding component of molybdate transport system (AAC73847.1); Blastp hit to AAC73847.1 (490 aa), 31% identity in aa 1 - 211; putative ABC superfamily (atp_bind), molybdenum transporter [Salmonella typhimurium LT2].	putative ABC superfamily (atp_bind), molybdenum transporter
moeA	1.65173	0.733287	1.30589	0.272082	1.09463	0.0832949	1.47503	0.367865	0.736906	0.205927	0.844965	0.0662499	STM0846	AAL19782	molybdopterin biosynthesis MEOA protein. (SW:MOEA_SALTY); molybdopterin biosynthesis protein [Salmonella typhimurium LT2].	molybdopterin biosynthesis protein
moeB	1.49983	0.155874	0.720902	0.164999	0.611309	0.0671199	1.67066	0.21586	0.501553	0.0779643	0.633941	0.0105409	STM0845	AAL19781	molybdopterin biosynthesis MOEB protein. (SW:MOEB_SALTY); molybdopterin biosynthesis [Salmonella typhimurium LT2].	molybdopterin biosynthesis
mog	1.43136	0.0859455	0.853614	0.147152	0.914425	0.0816033	1.07842	0.122561	0.631044	0.0491114	0.627709	0.0550171	STM0008	AAL18972	Ortholog of E. coli required for the efficient incorporation of molybdate into molybdoproteins (AAC73120.1); Blastp hit to AAC73120.1 (195 aa), 91% identity in aa 1 - 192	putative molybdochetalase in molybdopterine biosynthesis
mopA	37.3388	1.55496	30.9409	8.36826	26.7135	7.16774	22.1731	24.1447	22.4368	7.75676	11.221	3.65033	STM4330	AAL23153	affects cell division; similar to E. coli GroEL, chaperone Hsp60, peptide-dependent ATPase, heat shock protein (AAC77103.1); Blastp hit to AAC77103.1 (548 aa), 98% identity in aa 1 - 548; chaperone Hsp60 with peptide-dependent ATPase activity [Salmonella typhimurium LT2].	chaperone Hsp60 with peptide-dependent ATPase activity, affects cell division
mopB	22.7248	0.65092	18.5922	5.33517	15.5704	3.3607	8.14185	53.3704	8.27859	26.3402	5.40659	8.19836	STM4329	AAL23152	affects cell division; similar to E. coli GroES, 10 Kd chaperone binds to Hsp60 in pres. Mg-ATP, suppressing its ATPase activity (AAC77102.1); Blastp hit to AAC77102.1 (97 aa), 90% identity in aa 1 - 97; chaperone Hsp10 [Salmonella typhimurium LT2].	chaperone Hsp10, affects cell division
motA	3.85604	1.35018	1.98527	0.411539	1.83828	0.555478	1.13292	1.15408	1.46753	0.813905	0.714419	0.114674	STM1923	AAL20839	torque generator; chemotaxis MOTA protein). (SW:MOTA_SALTY); proton conductor component of motor [Salmonella typhimurium LT2].	proton conductor component of motor, torque generator
motB	5.45264	0.913868	2.82978	0.315757	2.03252	0.331981	8.27392	2.71676	1.64609	0.349694	0.657189	0.0540683	STM1922	AAL20838	linking torque machinery to cell wall; chemotaxisMOTB protein. (SW:MOTB_SALTY); enables flagellar motor rotation [Salmonella typhimurium LT2].	enables flagellar motor rotation, linking torque machinery to cell wall
mpl	2.83978	0.398213	1.60609	0.191192	1.51691	0.198464	1.70334	0.2978	1.124	0.0957794	1.17506	0.0460107	STM4416	AAL23236	similar to E. coli putative ligase (AAC77190.1); Blastp hit to AAC77190.1 (457 aa), 96% identity in aa 1 - 454; UDP-N-acetylmuramate:L-alanyl-gamma-D-glutamyl-meso-diaminopimelate ligase [Salmonella typhimurium LT2].	UDP-N-acetylmuramate:L-alanyl-gamma-D-glutamyl- meso-diaminopimelate ligase
mppA	1.04581	0.0181003	2.93079	0.353482	2.53536	0.386121	0.76345	0.0758689	1.18394	0.304327	1.26503	0.152684	STM1679	AAL20596	also negative regulator of mulitple antibiotic resistance; similar to E. coli putative transport periplasmic protein (AAC74411.1); Blastp hit to AAC74411.1 (544 aa), 92% identity in aa 8 - 544; periplasmic murein tripeptide transport protein [Salmonella typhimurium LT2].	periplasmic murein tripeptide transport protein, also negative regulator of mulitple antibiotic resistance
mraY	2.88098	0.374181	0.739074	0.352063	0.731926	0.187642	2.76792	0.213718	0.642654	0.145155	1.74113	0.501722	STM0125	AAL19089	similar to E. coli phospho-N-acetylmuramoyl-pentapeptide transferase? (AAC73198.1); Blastp hit to AAC73198.1 (360 aa), 97% identity in aa 1 - 360; phospho-N-acetylmuramoyl-pentapeptide transferase [Salmonella typhimurium LT2].	phospho-N-acetylmuramoyl-pentapeptide transferase
mrcA	0.878297	0.0820053	0.876841	0.120547	0.952321	0.0495954	0.968203	0.0195105	0.840005	0.278795	1.38158	0.0930168	STM3493	AAL22355	similar to E. coli peptidoglycan synthetase; penicillin-binding protein 1A (AAC76421.1); Blastp hit to AAC76421.1 (858 aa), 92% identity in aa 1 - 858; transpeptidase of penicillin-binding protein 1a; peptidoglycan synthetase [Salmonella typhimurium LT2].	transpeptidase of penicillin-binding protein 1a (peptidoglycan synthetase)
mrcB	1.62109	0.303797	1.27514	0.257537	1.35332	0.0605706	0.975687	0.043515	1.04629	0.208333	1.40071	0.248394	STM0190	AAL19154	Ortholog of E. coli peptidoglycan synthetase; penicillin-binding protein 1B (AAC73260.1); Blastp hit to AAC73260.1 (844 aa), 92% identity in aa 1 - 844	transpeptidase of penicillin-binding protein 1b (peptidoglycan synthetase)
mrdA	0.721321	0.0148619	0.494104	0.0451527	0.444153	0.0786982	0.6269	0.109208	0.490878	0.0133814	0.662385	0.18326	STM0640	AAL19591	similar to E. coli cell elongation, e phase; peptidoglycan synthetase; penicillin-binding protein 2 (AAC73736.1); Blastp hit to AAC73736.1 (633 aa), 96% identity in aa 1 - 632; cell elongation specific transpeptidase of penicillin-binding protein 2 (peptidoglycan synthetase) [Salmonella typhimurium LT2].	cell elongation specific transpeptidase of penicillin-binding protein 2 (peptidoglycan synthetase)
mrdB	1.35691	0.181576	0.548575	0.160882	0.500715	0.12574	0.914104	0.150346	0.398052	0.0689112	0.700743	0.260958	STM0639	AAL19590	Putative RBS for mrdB; RegulonDB:STMS1H000963	rod shape-determining membrane protein; cell elongation in e phase
mreB	9.03085	1.642	8.4929	1.21636	7.32554	0.769077	3.72416	1.07983	3.83069	0.928337	5.42152	1.97301	STM3374	AAL22243	HSP70 class molecular chaperones involved in cell morphogenesis; similar to E. coli regulator of ftsI, penicillin binding protein 3, septation function (AAC76283.1); Blastp hit to AAC76283.1 (367 aa), 100% identity in aa 21 - 367; rod shape-determining protein [Salmonella typhimurium LT2].	rod shape-determining protein; HSP70 class molecular chaperones involved in cell morphogenesis
mreD	1.79123	0.330192	0.953789	0.501694	0.913573	0.393104	1.36367	0.0641415	1.18423	0.171669	2.79757	1.01543	STM3372	AAL22241	similar to E. coli rod shape-determining protein (AAC76281.1); Blastp hit to AAC76281.1 (162 aa), 94% identity in aa 1 - 162; rod shape-determining protein [Salmonella typhimurium LT2].	rod shape-determining protein
mrp	4.49165	0.374027	1.83087	0.0286496	1.74344	0.169122	2.91985	1.41478	1.03446	0.0520009	0.986904	0.117858	STM2154	AAL21057	Putative RBS for mrp; RegulonDB:STMS1H002298	putative ATP-binding protein
mrr	1.15599	0.589447	1.29195	0.0903185	1.12848	0.11759	0.65882	0.0744251	0.632676	0.185481	0.66748	0.231691	STM4527	AAL23345	similar to E. coli restriction of methylated adenine (AAC77307.1); Blastp hit to AAC77307.1 (304 aa), 77% identity in aa 1 - 304; restriction of methylated adenine [Salmonella typhimurium LT2].	restriction of methylated adenine
mrsA	3.14937	0.331733	1.96008	0.34152	1.84925	0.0702985	1.4905	0.39065	0.942704	0.0683895	1.45348	0.579215	STM3294	AAL22164	similar to E. coli similar to phosphoglucomutases and phosphomannomutases (AAC76208.1); Blastp hit to AAC76208.1 (445 aa), 95% identity in aa 1 - 445; phosphoglucosamine mutase [Salmonella typhimurium LT2].	phosphoglucosamine mutase
msbA	2.00982	0.0268719	1.13624	0.0342982	1.0554	0.0801463	1.4568	0.360484	1.3997	0.293464	1.37306	0.311334	STM0984	AAL19918	Ortholog of E. coli ATP-binding transport protein; multicopy suppressor of htrB (AAC74000.1); Blastp hit to AAC74000.1 (582 aa), 96% identity in aa 1 - 582	ABC superfamily (atp&membrane) transport protein; multicopy repressor of htrB
msbB	1.671	0.309388	1.09524	0.242733	0.988708	0.0765248	0.928049	0.20481	0.648848	0.10057	0.783873	0.176592	STM1889	AAL20805	suppressor of htrB (lpxL); similar to E. coli suppressor of htrB, heat shock protein (AAC74925.1); Blastp hit to AAC74925.1 (323 aa), 93% identity in aa 1 - 323; myristoyl transferase in lipid A biosynthesis [Salmonella typhimurium LT2].	myristoyl transferase in lipid A biosynthesis, suppressor of htrB (lpxL)
mscL	5.42199	0.0706933	1.37398	0.200376	1.25514	0.21406	3.66724	0.532431	0.896945	0.173974	1.1228	0.297093	STM3410	AAL22273	similar to E. coli mechanosensitive channel (AAC76316.1); Blastp hit to AAC76316.1 (136 aa), 92% identity in aa 1 - 136; mechanosensitive channel [Salmonella typhimurium LT2].	mechanosensitive channel
msgA	0.662173	0.156566	3.23463	0.800529	3.00218	0.44146	1.26369	0.341532	2.23387	0.226844	1.86466	0.157178	STM1241	AAL20170	virulence protein MSGA (SW:MSGA_SALTY); macrophage survival gene; reduced mouse virulence [Salmonella typhimurium LT2].	Macrophage survival gene; reduced mouse virulence
msrA	0.666924	0.0908517	3.86737	0.667803	3.47358	0.951531	0.623979	0.107603	2.84222	0.134642	3.47001	0.426986	STM4408	AAL23228	similar to E. coli peptide methionine sulfoxide reductase (AAC77176.1); Blastp hit to AAC77176.1 (212 aa), 89% identity in aa 1 - 212; peptide methionine sulfoxide reductase [Salmonella typhimurium LT2].	peptide methionine sulfoxide reductase
msyB	1.01078	0.105191	0.724919	0.0834283	0.547428	0.135795	0.370875	0.0783904	0.772745	0.210988	0.322874	0.0458782	STM1153	AAL20083	Putative RBS for msyB; RegulonDB:STMS1H001420	acidic protein suppresses mutants lacking function of protein export
mtgA	2.30505	0.405686	0.628228	0.114826	0.645906	0.099798	1.7021	0.403756	0.747543	0.144308	0.574552	0.0140742	STM3326	AAL22195	biosynthetic; similar to E. coli putative peptidoglycan enzyme (AAC76240.1); Blastp hit to AAC76240.1 (242 aa), 83% identity in aa 1 - 242; peptidoglycan transglycosylase [Salmonella typhimurium LT2].	peptidoglycan transglycosylase, biosynthetic
mtlA	1.07181	0.0546883	0.509859	0.073143	0.435704	0.118443	1.0217	0.223906	0.444388	0.0780701	0.297016	0.0632984	STM3685	AAL22544	similar to E. coli PTS system, mannitol-specific enzyme IIABC components (AAC76623.1); Blastp hit to AAC76623.1 (637 aa), 95% identity in aa 1 - 637; PTS family, mannitol-specific enzyme IIABC components [Salmonella typhimurium LT2].	PTS family, mannitol-specific enzyme IIABC components
mtlD	1.88114	0.08907	0.65835	0.0579747	0.671938	0.161535	1.7007	0.41614	0.709881	0.345625	0.421302	0.0659065	STM3686	AAL22545	similar to E. coli mannitol-1-phosphate dehydrogenase (AAC76624.1); Blastp hit to AAC76624.1 (382 aa), 93% identity in aa 1 - 380; mannitol-1-phosphate dehydrogenase [Salmonella typhimurium LT2].	mannitol-1-phosphate dehydrogenase
mtlR	0.701701	0.22111	0.516857	0.0556684	0.533928	0.0598065	0.794835	0.120341	0.73807	0.185992	0.651218	0.0297391	STM3687	AAL22546	similar to E. coli repressor for mtl (AAC76625.1); Blastp hit to AAC76625.1 (195 aa), 92% identity in aa 5 - 195; repressor for mtl [Salmonella typhimurium LT2].	repressor for mtl
mtr	0.220827	0.0274389	0.565657	0.110923	0.472672	0.0462116	0.280038	0.0605396	0.755822	0.118119	0.667706	0.122775	STM3279	AAL22151	similar to E. coli tryptophan-specific transport protein (AAC76195.1); Blastp hit to AAC76195.1 (414 aa), 94% identity in aa 1 - 414; HAAAP family tryptophan-specific transport protein [Salmonella typhimurium LT2].	HAAAP family, tryptophan-specific transport protein
mug	0.616211	0.0397252	1.28803	0.250265	1.43756	0.173916	0.310905	0.285051	0.932928	0.496409	0.638122	0.0482854	STM3212	AAL22086	Putative RBS for mug; RegulonDB:STMS1H003241	DNA glycosylase, G/U mismatch specific
mukE	2.21333	0.24574	0.865905	0.0560492	0.748872	0.0418552	2.15011	0.385933	0.525916	0.0471879	0.829823	0.27379	STM0993	AAL19927	similar to E. coli orf, hypothetical protein (AAC74009.1); Blastp hit to AAC74009.1 (225 aa), 99% identity in aa 1 - 225; putative chromosome partitioning [Salmonella typhimurium LT2].	putative chromosome partitioning
mukF	1.91276	0.180296	1.02306	0.0547339	0.951524	0.139758	1.7364	0.391717	0.621462	0.0316326	0.65061	0.0377979	STM0992	AAL19926	killing factor KICB; similar to E. coli mukF protein (killing factor KICB) (AAC74008.1); Blastp hit to AAC74008.1 (440 aa), 98% identity in aa 1 - 440; mukF protein [Salmonella typhimurium LT2].	mukF protein (killing factor KICB)
murA	4.88177	0.265851	3.05232	0.168438	2.63931	0.367053	2.97756	0.847726	1.95315	0.452364	2.63436	0.185404	STM3307	AAL22176	similar to E. coli first step in murein biosynthesis;UDP-N-glucosamine 1-carboxyvinyltransferase (AAC76221.1); Blastp hit to AAC76221.1 (419 aa), 97% identity in aa 1 - 419; UDP-N-acetylglucosamine 1-carboxyvinyltransferase [Salmonella typhimurium LT2].	UDP-N-acetylglucosamine 1-carboxyvinyltransferase
murB	1.46779	0.131015	1.16344	0.0474121	1.25719	0.100012	1.92373	1.0664	2.48444	0.640502	1.77915	0.373945	STM4137	AAL22970	UDP-N-acetylenolpyruvoylglucosamine reductase. (SW:MURB_SALTY); UDP-N-acetylenolpyruvoylglucosamine reductase [Salmonella typhimurium LT2].	UDP-N-acetylenolpyruvoylglucosamine reductase
murC	3.31604	0.222283	1.49551	0.453439	1.56278	0.215881	1.32255	2.80853	1.9093	10.1004	2.44803	1.67751	STM0129	AAL19093	similar to E. coli L-alanine adding enzyme, UDP-N-acetyl-muramate:alanine ligase (AAC73202.1); Blastp hit to AAC73202.1 (491 aa), 94% identity in aa 1 - 490; L-alanine adding enzyme; UDP-N-acetyl-muramate:alanine ligase [Salmonella typhimurium LT2].	L-alanine adding enzyme, UDP-N-acetyl-muramate:alanine ligase
murD	3.45409	0.781359	0.97181	0.542828	0.975578	0.283491	2.47754	0.440634	0.781935	0.131445	2.05044	0.395841	STM0126	AAL19090	Ortholog of E. coli UDP-N-acetylmuramoylalanine-D-glutamate ligase (AAC73199.1); Blastp hit to AAC73199.1 (438 aa), 92% identity in aa 1 - 438	UDP-N-acetylmuramoylalanine-D-glutamate ligase
murE	5.65214	1.07442	1.14939	0.314643	1.28779	0.178603	3.70911	0.268484	0.782136	0.0450047	1.41063	0.32939	STM0123	AAL19087	similar to E. coli meso-diaminopimelate-adding enzyme (AAC73196.1); Blastp hit to AAC73196.1 (495 aa), 91% identity in aa 1 - 495; UDP-N-acetylmuramoylalanyl-D-glutamate 2,6-diaminopimelate ligase [Salmonella typhimurium LT2].	UDP-N-acetylmuramoylalanyl-D-glutamate 2,6-diaminopimelate ligase
murF	3.87625	0.72056	0.792256	0.253091	0.787874	0.0856013	3.56834	0.325456	0.515635	0.0604586	1.28684	0.196018	STM0124	AAL19088	similar to E. coli D-alanine:D-alanine-adding enzyme (AAC73197.1); Blastp hit to AAC73197.1 (452 aa), 87% identity in aa 1 - 452; D-alanine:D-alanine-adding enzyme [Salmonella typhimurium LT2].	D-alanine:D-alanine-adding enzyme
murG	3.82857	0.925057	1.70996	0.566361	1.80011	0.369864	1.39315	0.0881024	0.590451	0.14377	1.42695	0.336748	STM0128	AAL19092	similar to E. coli UDP-N-acetylglucosamine:N-acetylmuramyl- (pentapeptide) pyrophosphoryl-undecaprenol N-acetylglucosamine transferase (AAC73201.1); Blastp hit to AAC73201.1 (355 aa), 92% identity in aa 1 - 354; UDP-N-acetylglucosamine:N-acetylmuramyl-(pentapeptide) pyrophosphoryl-undecaprenol N-acetylglucosamine transferase [Salmonella typhimurium LT2].	UDP-N-acetylglucosamine:N-acetylmuramyl- (pentapeptide) pyrophosphoryl-undecaprenol N-acetylglucosamine transferase
mutH	0.692754	0.167651	0.887312	0.153413	0.921584	0.134193	0.740251	0.108093	0.636589	0.144042	0.393805	0.0469518	STM3005	AAL21881	similar to E. coli methyl-directed mismatch repair (AAC75870.1); Blastp hit to AAC75870.1 (229 aa), 88% identity in aa 1 - 229; methyl-directed mismatch repair protein [Salmonella typhimurium LT2].	methyl-directed mismatch repair protein
mutL	0.849528	0.170883	1.09587	0.0932554	1.13007	0.0893062	2.00115	0.176653	1.78224	0.148975	2.67435	0.137027	STM4359	AAL23179	stimulates binding of Vsr and MutS to heteroduplex DNA; DNA mismatch repair protein MUTL. (SW:MUTL_SALTY); enzyme in methyl-directed mismatch repair [Salmonella typhimurium LT2].	enzyme in methyl-directed mismatch repair, stimulates binding of Vsr and MutS to heteroduplex DNA
mutM	0.540166	0.0721146	1.87471	0.539892	1.59634	0.296623	1.21469	0.288593	1.34145	0.13172	1.10084	0.132315	STM3726	AAL22585	formamidopyrimidine-DNA glycosylase. (SW:FPG_SALTY); formamidopyrimidine DNA glycosylase [Salmonella typhimurium LT2].	formamidopyrimidine DNA glycosylase
mutS	1.95504	0.187751	0.977999	0.0101324	1.02264	0.20999	1.66137	0.275243	0.800749	0.0920375	0.733632	0.0476532	STM2909	AAL21789	recognizes exocyclic adducts of guanosine; DNA mismatch repair protein MUTS. (SW:MUTS_SALTY); methyl-directed mismatch repair [Salmonella typhimurium LT2].	methyl-directed mismatch repair, recognize exocyclic adducts of guanosine
mutT	0.684961	0.108081	0.41626	0.0798141	0.414009	0.038648	0.38094	0.124922	0.355785	0.0243087	0.467664	0.021772	STM0137	AAL19101	prefers dGTP; similar to E. coli 7,8-dihydro-8-oxoguanine-triphosphatase, prefers dGTP, causes AT-GC transversions (AAC73210.1); Blastp hit to AAC73210.1 (129 aa), 80% identity in aa 1 - 128; 7,8-dihydro-8-oxoguanine-triphosphatase [Salmonella typhimurium LT2].	7,8-dihydro-8-oxoguanine-triphosphatase, prefers dGTP
mutY	2.28974	0.4714	1.04799	0.189564	1.02208	0.0805619	1.43539	0.251111	0.633766	0.113539	0.838919	0.10273	STM3110	AAL21985	A/G-specific adenine glycosylase. (SW:MUTY_SALTY); adenine DNA glycosylase [Salmonella typhimurium LT2].	adenine DNA glycosylase
mviM	0.854774	0.0675815	0.640355	0.0620507	0.634235	0.16424	1.12352	0.235645	0.843065	0.1675	0.75593	0.125213	STM1169	AAL20099	virulence factor MVIM. (SW:MVIM_SALTY); putative virulence factor [Salmonella typhimurium LT2].	putative virulence factor
mviN	0.743172	0.200226	0.645648	0.104027	0.639364	0.0508673	1.11374	0.817857	2.8517	6.21066	6.24818	9.77844	STM1170	AAL20100	virulence factor MVIM. (SW:MVIN_SALTY); putative virulence factor [Salmonella typhimurium LT2].	putative virulence factor
nadA	0.147265	0.00981632	0.330089	0.0586583	0.38641	0.0443295	0.191364	0.013265	0.211885	0.00857785	0.230542	0.0597681	STM0756	AAL19695	quinolinate synthetase A. (SW:NADA_SALTY); quinolinate synthetase, A protein [Salmonella typhimurium LT2].	quinolinate synthetase, A protein
[truncated: 3,458 more rows]

## Sheet: Table S2-1
Table S2-1 Genes which are up- expressed in HLA-A2-transfected U937 cells compared to LB culture at 2 h aftrer infection
Samples	LB	A2 2H
[truncated: 549 more rows]

## Sheet: Table S2-2
Table S2-2 Genes which are down-expressed in HLA-A2-transfected U937 cells compared to LB culture at 2 h aftrer infection
[truncated: 503 more rows]

[truncated: 8 more sheets: Table S3-1, Table S3-2, Table S4-1, Table S4-2, Table S5-1, Table S5-2, Table S6-1, Table S6-2]
