# Supplementary material for: Microarray Analysis of Response of Salmonella during Infection of HLA-B27- Transfected Human Macrophage-Like U937 Cells
Source: BMC Genomics. 2010 Jul 30;11:456. doi: 10.1186/1471-2164-11-456 (PMC3091652; doi:10.1186/1471-2164-11-456)
Supplement: Additional file 2 — Supplemental Tables S7 and S8 - The correlation analysis between PT-PCR and array data and the expression of the gene rfaH in different conditions. The Supplemental Tables S7 and S8 contain the correlation analysis between PT-PCR and array data (Table S7) and the expression of the gene rfaH in different conditions (Table S8). [file 1471-2164-11-456-S2.XLS]

## Sheet: File 2
Additional file 2 to
Microarray analysis of response of Salmonella during infection of HLA-B27 transfected human macrophage-like U937 cells
Shichao Ge, Vittoria Danino, Qiushui He, Jay C. D. Hinton, Kaisa Granfors
Suppplmental Tables 7 and 8: The correlation analysis between PT-PCR and array data and the expression of the gene rfaH in different conditions
Table S7 The correlation analysis between PT-PCR and array data
Table S8 The expression of the gene rfaH in different conditions

## Sheet: Table S7
Table S7: The correlation analysis between PT-PCR and array data
Characteristics	A2/LB	A2/LB	B27/LB	B27/LB
	PCR	Array	PCR	Array
mgtC 2h	300.79	457.35	361.45	400.75
mgtC 8h	637.65	1445.96	461.33	719.55
rpoE 2h	4.14	6.43	5.97	6.08
rpoE 8h	4.61	8.33	3.75	5.83
ssaG 2h	30.39	35.19	34.23	28.87
ssaG 8h	62.13	120.55	87.27	141.44
	PCR	Array	PCR	Array
fliC 2h	0.05	0.13	0.06	0.12
fliC 8h	0.03	0.11	0.02	0.04
fumC 2h	0.34	0.33	0.48	0.36
fumC 8h	0.15	0.34	0.07	0.28
nuoA 2h	0.27	0.2	0.21	0.2
nuoA 8h	0.04	0.14	0.08	0.15

## Sheet: Table S8
Table S8: The expression levels of the gene rfaH in different conditions
HAL-B27		HLA-A2		LB Medium
Samples	Expression levels(X10E+4)	Samples	Expression levels(X10E+4)	Samples	Expression levels (X10E+4)
1	69.48	1	54.36	1	64.81
2	67.71	2	61.35	2	55.52
3	60.46	3	60.84	3	62.04
Average	65.8833		58.85		60.79
SD	3.90236		3.18173		3.89426
	HAL-B27	HLA-A2	LB
Average	65.88	58.85	60.79
